# Supplementary material for: Functional and analytical recapitulation of osteoclast biology on demineralized bone paper
Source: Nat Commun. 2023 Dec 7;14:8092. doi: 10.1038/s41467-023-44000-9 (PMC10703810; doi:10.1038/s41467-023-44000-9)
Supplement: Supplementary file 4 — Supplementary Data [file 41467_2023_44000_MOESM4_ESM.xlsx]

## Sheet: TCP vs. DBP
gene_id	gene_symbol	diffexp_log2fc_Control-vs-Case1	diffexp_deseq2_qvalue_Control-vs-Case1	diffexp_deseq2_pvalue_Control-vs-Case1
66050	0610009B22Rik	0.0616938	0.892871	0.657221
71675	0610010F05Rik	-0.0473804	0.916643	0.692817
104457	0610010K14Rik	0.205416	0.0896508	0.0195796
106264	0610012G03Rik	0.156033	0.20188	0.0571599
68364	0610030E20Rik	-0.287129	0.0831795	0.017786
76261	0610040J01Rik	0.263636	0.933196	0.839206
102634333	1110002E22Rik	-0.0431151	0.990042	0.947569
56372	1110004F10Rik	0.116091	0.310409	0.104994
73737	1110008P14Rik	0.00743828	0.990042	0.949797
73721	1110017D15Rik	0.392067	0.926441	0.800818
68635	1110025M09Rik	0.607453	0.0427182	0.00775711
68721	1110032A03Rik	0.325596	0.164418	0.0434714
68725	1110032F04Rik	1.93275	0.847899	0.582097
117171	1110038F14Rik	-0.0126214	0.965468	0.895885
228356	1110051M20Rik	0.134444	0.534401	0.240413
66206	1110059E24Rik	0.0529346	0.904108	0.673839
66202	1110059G10Rik	0.0789933	0.811507	0.521876
68920	1110065P20Rik	-0.006833	0.990042	0.953328
68918	1190005I06Rik	-0.149219	0.926441	0.816565
544717	1190007I07Rik	0.0484521	0.938536	0.850473
71775	1300017J02Rik	0.341901	0.932176	0.837734
69784	1500009L16Rik	-0.0866063	0.933873	0.840403
320309	1520401A03Rik	1.29702	0.707259	0.3925
67912	1600012H06Rik	0.0217256	0.926441	0.774551
72244	1600014C10Rik	0.35972	0.000950986	8.24483e-05
72240	1600014C23Rik	-1.82405	0.710235	0.395701
75462	1700001C19Rik	0.0726217	0.990042	0.982545
71826	1700001F09Rik	-0.889164	0.926441	0.827502
69282	1700001J03Rik	-0.189819	0.963354	0.891348
69315	1700001L19Rik	1.07003	0.626883	0.315108
73598	1700001O22Rik	-3.59478	0.244155	0.0747704
72215	1700001P01Rik	-1.78934	0.866006	0.617035
71837	1700003E16Rik	-0.295183	0.783454	0.481725
75480	1700003F12Rik	-0.160985	0.902264	0.670729
69327	1700007K13Rik	-1.78881	0.847899	0.587504
69349	1700008O03Rik	1.55253	0.810896	0.520991
75471	1700009N14Rik	-1.77735	0.867396	0.620748
66931	1700010I14Rik	0.143096	0.926441	0.789568
69324	1700012B07Rik	-0.826554	0.926441	0.759695
69325	1700012B09Rik	-0.889164	0.926441	0.827502
75504	1700013F07Rik	NA	NA	NA
75514	1700013H16Rik	1.96732	0.696284	0.382142
102638268	1700014D04Rik	1.06972	0.847899	0.588657
69428	1700016C15Rik	0.968945	0.926441	0.718675
74218	1700016H13Rik	0.967529	0.926441	0.71941
74230	1700016K19Rik	-0.344138	0.935732	0.84465
74211	1700017B05Rik	0.0215978	0.926441	0.758998
76405	1700018B08Rik	-0.82638	0.926441	0.774081
69396	1700018F24Rik	-0.889164	0.926441	0.827502
67080	1700019D03Rik	0.0708095	0.990042	0.966022
75656	1700020A23Rik	NA	NA	NA
66330	1700020L24Rik	2.55343	0.445976	0.182917
69399	1700025G04Rik	0.0964496	0.452988	0.187154
75641	1700029I15Rik	-0.889164	0.926441	0.827502
69479	1700029J07Rik	-0.316806	0.847899	0.581111
69528	1700030J22Rik	-0.0356691	0.983268	0.930067
72254	1700030K09Rik	0.217658	0.334783	0.11756
78414	1700034E13Rik	-0.889164	0.926441	0.827502
73297	1700034I23Rik	-0.889164	0.926441	0.827502
73261	1700037C18Rik	-0.395637	0.534401	0.240338
67326	1700037H04Rik	-0.156846	0.293881	0.0969963
666214	1700049E17Rik1	2.2438	0.394072	0.151177
100041722	1700049E17Rik2	0.694476	0.710168	0.395145
73363	1700056E22Rik	0.137282	0.926441	0.790539
78459	1700057G04Rik	1.03439	0.926441	0.799884
73410	1700065D16Rik	1.03439	0.926441	0.799884
73449	1700066B19Rik	1.93275	0.847899	0.582097
73467	1700066M21Rik	0.0786639	0.87783	0.63425
73453	1700067K01Rik	0.0726216	0.990042	0.982573
27660	1700088E04Rik	-0.199671	0.89597	0.663196
74307	1700092M07Rik	1.03439	0.926441	0.799884
67358	1700093K21Rik	2.51657	0.679351	0.363818
73545	1700094D03Rik	0.230377	0.855206	0.599016
112418	1700102P08Rik	-0.226754	0.926441	0.790602
58248	1700123O20Rik	-0.0612221	0.804886	0.510125
73634	1700125H20Rik	NA	NA	NA
66276	1810009A15Rik	-0.0257314	0.940678	0.855187
69066	1810010H24Rik	0.224467	0.901249	0.669496
69053	1810013L24Rik	-0.262852	0.00689765	0.000836092
613264	1810020O05Rik	1.4869	0.63029	0.317913
329509	1810024B03Rik	-1.24751	0.804994	0.510267
69155	1810030O07Rik	0.0910278	0.583612	0.279975
67704	1810037I17Rik	-0.175181	0.174279	0.0471367
72056	1810055G02Rik	0.0907249	0.437821	0.177662
67705	1810058I24Rik	-0.0777446	0.652054	0.33657
72282	1810062G17Rik	-0.727566	0.413931	0.162974
69864	1810065E05Rik	1.03439	0.926441	0.799884
69861	2010003K11Rik	0.494274	0.926441	0.79781
75610	2010109A12Rik	1.03439	0.926441	0.799884
630836	2010315B03Rik	0.143871	0.693775	0.378831
72275	2200002D01Rik	-0.374902	0.907983	0.679888
70153	2210016F16Rik	0.00189298	0.990042	0.980322
72357	2210016L21Rik	0.0376086	0.917322	0.693894
72371	2210408I21Rik	0.0682219	0.926441	0.753911
100504263	2210418O10Rik	-0.0963566	0.924506	0.704432
69478	2300009A05Rik	0.335193	0.370476	0.137823
69549	2310009B15Rik	-0.280813	0.341941	0.121525
66374	2310011J03Rik	-0.0689682	0.683133	0.368281
66367	2310022A10Rik	0.21195	0.0749911	0.0156152
69551	2310022B05Rik	0.225877	0.00116184	0.000103879
66952	2310030G06Rik	0.509158	0.492159	0.212312
67862	2310033P09Rik	0.140112	0.710168	0.395161
67101	2310039H08Rik	-0.337713	0.127449	0.0308875
68277	2310057M21Rik	-0.0249463	0.962643	0.889762
69662	2310061I04Rik	-0.2664	0.148448	0.0379542
668661	2410002F23Rik	0.107026	0.585743	0.2816
66421	2410004B18Rik	0.33176	0.118884	0.0281883
73667	2410004P03Rik	-0.366488	0.894728	0.660644
76797	2410137M14Rik	-0.889164	0.926441	0.827502
72307	2510002D24Rik	-0.128936	0.79858	0.500791
72190	2510009E07Rik	-0.1439	0.0773203	0.0162552
66567	2510022D24Rik	0.146032	0.864317	0.612223
77034	2510039O18Rik	0.0933017	0.408937	0.159531
66520	2610001J05Rik	-0.0775274	0.56706	0.266789
67028	2610002M06Rik	0.148071	0.438572	0.178204
72128	2610008E11Rik	0.0851472	0.740111	0.431975
554327	2610042L04Rik	0.391325	0.926441	0.803291
72139	2610044O15Rik8	0.0877662	0.895543	0.662204
67157	2610301B20Rik	0.0726002	0.903766	0.672693
70458	2610318N02Rik	-0.449003	0.787512	0.486795
72503	2610507B11Rik	0.00977496	0.930163	0.834385
330173	2610524H06Rik	-0.235009	0.248484	0.0765794
70045	2610528A11Rik	-0.385539	0.62903	0.316934
76967	2700049A03Rik	-0.0434885	0.926441	0.783844
68046	2700062C07Rik	-0.11407	0.829182	0.541678
108899	2700081O15Rik	0.165628	0.160699	0.0420843
72658	2700097O09Rik	-0.412068	0.623959	0.312059
66523	2810004N23Rik	-0.100585	0.652425	0.337114
72650	2810006K23Rik	-0.0788168	0.867659	0.621225
69944	2810021J22Rik	-0.128483	0.77822	0.476016
70419	2810408A11Rik	0.222189	0.858239	0.602845
72792	2810459M11Rik	-0.889164	0.926441	0.827502
243219	2900026A02Rik	-0.279357	2.82967e-05	1.56602e-06
73103	3110009E18Rik	-0.455147	0.691475	0.376281
73176	3110040M04Rik	0.484742	0.926441	0.782074
67290	3110040N11Rik	-0.187005	0.463496	0.194374
73212	3110082I17Rik	-0.346367	0.00254385	0.00025825
433868	3110082J24Rik	1.03439	0.926441	0.799884
69277	3300002I08Rik	0.219753	0.243169	0.074282
100504518	3425401B19Rik	-1.69364	0.327407	0.113658
70691	3830403N18Rik	-1.04066	0.328344	0.11415
218734	3830406C13Rik	0.169369	0.382634	0.144429
381218	4430402I18Rik	-0.130533	0.926441	0.765668
67392	4833420G17Rik	0.031621	0.926441	0.739711
97820	4833439L19Rik	-0.00127528	0.99099	0.984215
70909	4921504E06Rik	1.03439	0.926441	0.799884
70821	4921507P07Rik	1.07491	0.794331	0.494613
70900	4921517D22Rik	-1.78881	0.847899	0.587504
66714	4921524J17Rik	-0.0381697	0.926441	0.802041
77049	4921528I07Rik	-1.4122	0.847899	0.586955
67430	4921536K21Rik	-0.464982	0.639956	0.326107
228602	4930402H24Rik	-0.309198	0.00083675	7.11141e-05
432479	4930404N11Rik	-0.666687	0.923327	0.70206
73863	4930415O20Rik	NA	NA	NA
68281	4930430F08Rik	-0.206674	0.497654	0.216109
74666	4930432K21Rik	0.110751	0.916283	0.692421
73988	4930438A08Rik	0.96773	0.926441	0.735438
114671	4930444G20Rik	2.55369	0.48067	0.205447
75799	4930444P10Rik	NA	NA	NA
75801	4930447C04Rik	-0.430517	0.866427	0.617932
67609	4930453N24Rik	-0.0230098	0.928384	0.831261
626415	4930467E23Rik	-0.158508	0.926441	0.727524
214639	4930486L24Rik	0.31244	0.50127	0.218033
75011	4930488N24Rik	1.03439	0.926441	0.799884
75015	4930503B20Rik	0.711652	0.772998	0.469894
269033	4930503L19Rik	-0.213666	0.245239	0.0753193
75087	4930505A04Rik	-1.14865	0.77348	0.470521
102631730	4930512M02Rik	-1.82678	0.725912	0.416286
75106	4930519F16Rik	-0.565991	0.272538	0.0870925
102636203	4930519L02Rik	-0.889164	0.926441	0.827502
100041734	4930522L14Rik	-0.175693	0.6317	0.319108
67647	4930523C07Rik	0.0368418	0.926441	0.76956
75129	4930524J08Rik	0.15091	0.926441	0.777213
75311	4930550C14Rik	-0.0270161	0.990042	0.943783
67654	4930558C23Rik	1.03439	0.926441	0.799884
78809	4930562C15Rik	-0.82707	0.926441	0.773783
75304	4930563E22Rik	-0.628703	0.710314	0.396534
75258	4930563M21Rik	1.03439	0.926441	0.799884
75269	4930564D02Rik	NA	NA	NA
75939	4930579G24Rik	-0.379849	0.036873	0.00649574
381798	4930590J08Rik	0.172264	0.926441	0.781214
74054	4931406B18Rik	-1.78881	0.847899	0.587504
70984	4931406C07Rik	0.0678276	0.740111	0.431839
74359	4931414P19Rik	-0.0356755	0.937706	0.848867
74356	4931428F04Rik	-0.188759	0.539431	0.245187
229227	4932438A13Rik	0.204332	0.0713392	0.0146235
74387	4932438H23Rik	-0.122712	0.978615	0.921912
74426	4933402D24Rik	1.55236	0.810896	0.520759
71046	4933405L10Rik	0.560018	0.903766	0.672793
102635879	4933407O12Rik	0.439406	0.926441	0.724648
66765	4933411K16Rik	1.24423	0.479539	0.204596
71159	4933416I08Rik	1.03439	0.926441	0.799884
71166	4933424G06Rik	0.654674	0.926441	0.75761
74477	4933427D14Rik	-0.102098	0.830792	0.548574
100141474	4933428G20Rik	-0.509227	0.926441	0.740712
71248	4933428M09Rik	-3.28251	0.179517	0.0489237
214106	4933430I17Rik	0.0238859	0.990042	0.968479
99650	4933434E20Rik	-0.0467985	0.855564	0.599776
74471	4933440N22Rik	0.238886	0.705288	0.39073
381622	5031410I06Rik	-0.889164	0.926441	0.827502
223739	5031439G07Rik	0.12532	0.0451153	0.00827216
71351	5430402E10Rik	NA	NA	NA
77200	5430403G16Rik	0.0733031	0.933908	0.840676
230757	5730409E04Rik	0.0594989	0.770507	0.467608
70591	5730455P16Rik	-0.106933	0.559132	0.260667
236366	5730507C01Rik	0.0160988	0.990042	0.979902
244234	5830411N06Rik	0.336241	0.926441	0.804646
77877	6030458C11Rik	0.022061	0.926441	0.815171
77727	6030468B19Rik	1.03439	0.926441	0.799884
103712	6330403K07Rik	1.36161	0.347172	0.124971
70730	6330409D20Rik	-0.889164	0.926441	0.827502
234797	6430548M08Rik	0.123527	0.310617	0.105174
320095	6430550D23Rik	1.48745	0.122015	0.029171
235599	6430571L13Rik	-0.976553	0.448258	0.184091
211378	6720489N17Rik	-0.234532	0.62903	0.316879
228778	6820408C15Rik	NA	NA	NA
546157	7420426K07Rik	1.03439	0.926441	0.799884
212163	8030462N17Rik	-0.256387	0.123288	0.0295887
100041574	9030025P20Rik	0.599471	0.0642028	0.0127823
66808	9030624G23Rik	-0.538603	0.348565	0.12581
71583	9130008F23Rik	0.112974	0.910072	0.682752
78921	9130019O22Rik	-0.403378	0.138695	0.034496
100043133	9130023H24Rik	0.283528	0.361326	0.132481
75758	9130401M01Rik	-0.206914	0.10607	0.024381
212448	9330159F19Rik	-1.82405	0.710235	0.395701
328531	9330182O14Rik	1.93078	0.830792	0.5514
230996	9430015G10Rik	-0.0859438	0.828947	0.541085
77252	9430038I01Rik	0.0357452	0.938213	0.849684
115489041	9430078G10Rik	-1.51549	0.63309	0.320378
319482	9530053A07Rik	-1.78342	0.847899	0.589264
78672	9530057J20Rik	1.21177	0.639459	0.325552
213673	9530068E07Rik	0.178456	0.0128656	0.00178193
68283	9530077C05Rik	0.211563	0.818925	0.530006
328829	9830107B12Rik	0.0726216	0.990042	0.982572
268759	9930012K11Rik	-0.259416	0.457658	0.190378
240613	9930021J03Rik	0.239898	0.0359228	0.00629025
194268	9930104L06Rik	-0.175334	0.478955	0.204228
667214	9930111J21Rik1	0.140844	0.327299	0.113567
245240	9930111J21Rik2	0.44006	0.0022405	0.000223429
50518	a	0.0726217	0.990042	0.982543
319266	A130010J15Rik	0.283174	0.269689	0.0856258
69865	A1cf	-1.40827	0.829885	0.543166
67575	A26c3	-0.889164	0.926441	0.827502
232345	A2m	-1.71593	0.0832985	0.0178213
232400	A2ml1	1.03439	0.926441	0.799884
215493	A3galt2	-0.925958	0.797416	0.497678
97159	A430005L14Rik	-0.0793417	0.827042	0.538887
243308	A430033K04Rik	-0.0184498	0.985399	0.933187
319486	A430057M04Rik	0.00599119	0.995641	0.993555
239559	A4galt	-0.0143602	0.960618	0.886733
333424	A4gnt	0.295425	0.926441	0.825176
330578	A530021J07Rik	1.92916	0.830792	0.551936
381287	A530032D15Rik	0.394649	0.738086	0.429426
328830	A530064D06Rik	0.66794	1.16561e-06	4.45169e-08
319997	A630001G21Rik	0.0109417	0.990042	0.948298
105518	A630023A22Rik	-1.78881	0.847899	0.587504
212427	A730008H23Rik	-0.00868135	0.990042	0.947445
319764	A730046J19Rik	1.03439	0.926441	0.799884
320492	A830018L16Rik	1.14394	0.47195	0.199634
432999	A930007A09Rik	0.303204	0.444026	0.181515
77798	A930009A15Rik	NA	NA	NA
100034748	A930017K11Rik	2.29086	0.579393	0.276669
105245580	A930018O16Rik	2.51548	0.679351	0.364173
68243	A930018P22Rik	-1.78934	0.866006	0.617035
320700	A930033H14Rik	0.243522	0.830792	0.547921
245350	AA414768	0.0399303	0.916081	0.691851
433470	AA467197	-0.0127792	0.986931	0.935559
100554	AA792892	-0.889164	0.926441	0.827502
212439	AA986860	0.754737	0.0209246	0.00321633
223921	Aaas	-0.272146	0.018279	0.00272672
78894	Aacs	-0.322112	0.000119188	7.69905e-06
67758	Aadac	0.0726216	0.990042	0.982573
546849	AAdacl4fm3	-0.889164	0.926441	0.827502
23923	Aadat	-3.37018	0.308931	0.104254
66939	Aagab	0.0377847	0.850975	0.59338
269774	Aak1	0.102263	0.274099	0.0879469
66273	Aamdc	0.264374	0.25489	0.0794399
227290	Aamp	-0.000946893	0.991791	0.986056
11298	Aanat	NA	NA	NA
68295	Aar2	-0.0866488	0.604235	0.296224
239435	Aard	-0.821517	0.926441	0.761355
234734	Aars	0.0674638	0.481675	0.206274
224805	Aars2	-0.104483	0.672319	0.355556
69684	Aarsd1	0.0328427	0.926441	0.759896
231326	Aasdh	0.0825915	0.863076	0.609885
67618	Aasdhppt	-0.0796042	0.783543	0.481953
30956	Aass	0.968945	0.926441	0.718935
56321	Aatf	0.0315258	0.926441	0.7547
11302	Aatk	0.198533	0.279774	0.0906418
105246961	AB010352	-0.00814298	0.990042	0.963229
382062	AB124611	-0.0228112	0.926441	0.823676
268860	Abat	-0.0861832	0.633631	0.320905
11303	Abca1	0.242292	0.000295645	2.16415e-05
74591	Abca12	-2.78591	0.535838	0.241745
268379	Abca13	-0.343688	0.922043	0.700051
67928	Abca14	0.397699	0.926441	0.800302
381072	Abca17	0.0731045	0.990042	0.976133
11305	Abca2	0.01874	0.926441	0.772022
27410	Abca3	0.253514	0.000725835	6.04042e-05
11304	Abca4	-0.241063	0.882538	0.639938
217265	Abca5	0.155159	0.623842	0.311693
76184	Abca6	0.293539	0.343149	0.122298
27403	Abca7	-0.130933	0.276781	0.08912
217258	Abca8a	0.00582071	0.990042	0.97423
27404	Abca8b	0.226915	0.381548	0.143764
217262	Abca9	0.512417	1.77148e-08	4.60436e-10
56199	Abcb10	-0.144617	0.364222	0.134257
27413	Abcb11	0.392871	0.926441	0.7343
18671	Abcb1a	0.548573	0.00134329	0.000122738
18669	Abcb1b	0.1016	0.462779	0.193845
18670	Abcb4	0.301724	0.0476327	0.00884323
74104	Abcb6	-0.17392	0.412835	0.162268
11306	Abcb7	0.0784798	0.757773	0.453952
74610	Abcb8	-0.265332	0.0365025	0.00641756
56325	Abcb9	0.34069	0.172289	0.0463075
17250	Abcc1	-0.0167456	0.926441	0.777922
224814	Abcc10	-0.0688895	0.847899	0.581438
244562	Abcc12	1.06999	0.744031	0.436264
12780	Abcc2	2.29006	0.54973	0.253206
76408	Abcc3	0.0832873	0.40465	0.157309
239273	Abcc4	0.0415586	0.904281	0.674079
27416	Abcc5	0.230427	0.00811692	0.00101276
27421	Abcc6	1.07023	0.79858	0.500658
20927	Abcc8	1.9294	0.847899	0.583158
20928	Abcc9	0.434694	0.926441	0.720686
11666	Abcd1	0.258711	0.0012903	0.000117318
26874	Abcd2	-0.0911341	0.799963	0.50294
19299	Abcd3	0.0519397	0.767381	0.464716
19300	Abcd4	-0.0755355	0.727044	0.418203
24015	Abce1	-0.160097	0.0395248	0.00704338
224742	Abcf1	-0.0823685	0.360546	0.132127
27407	Abcf2	-0.214716	0.00430787	0.000476537
27406	Abcf3	-0.0664676	0.689837	0.374985
11307	Abcg1	0.27976	0.0123616	0.001691
26357	Abcg2	0.0945825	0.595385	0.289113
27405	Abcg3	0.823385	0.059725	0.0117077
192663	Abcg4	-0.0201938	0.990042	0.972416
27409	Abcg5	NA	NA	NA
67470	Abcg8	-3.10604	0.448885	0.184401
213012	Abhd10	-0.306037	0.130059	0.0318114
68758	Abhd11	-0.175298	0.372113	0.138739
76192	Abhd12	0.166922	0.0163203	0.00237202
100504285	Abhd12b	NA	NA	NA
68904	Abhd13	0.168127	0.208965	0.0600651
68644	Abhd14a	-0.0766164	0.803462	0.507734
76491	Abhd14b	0.0826982	0.762751	0.459395
67477	Abhd15	0.23429	0.308184	0.103879
193742	Abhd16a	-0.013427	0.93887	0.851541
216169	Abhd17a	-0.212769	0.00510809	0.00058496
226016	Abhd17b	0.0365476	0.926441	0.733568
70178	Abhd17c	0.0830829	0.638041	0.324567
269423	Abhd18	-0.157782	0.842219	0.568114
54608	Abhd2	0.27224	0.000366705	2.78373e-05
106861	Abhd3	0.401359	0.710235	0.395556
105501	Abhd4	0.0846766	0.44434	0.181759
67469	Abhd5	-0.0518169	0.817038	0.527389
66082	Abhd6	-0.370085	0.28654	0.0938276
64296	Abhd8	-0.105941	0.371865	0.138581
11308	Abi1	0.104493	0.241583	0.0736269
329165	Abi2	-0.144	0.4197	0.166379
66610	Abi3	-0.0279838	0.926441	0.806254
320712	Abi3bp	0.345912	6.55321e-06	3.10531e-07
230234	Abitram	-0.145694	0.420663	0.167105
11350	Abl1	0.154511	0.0311101	0.00529279
11352	Abl2	-0.0378189	0.865112	0.613469
226251	Ablim1	0.302152	0.000184797	1.26887e-05
231148	Ablim2	-0.0446159	0.98099	0.926295
319713	Ablim3	-0.253822	0.810896	0.518605
109934	Abr	-0.0279339	0.905726	0.676292
223513	Abra	0.0726217	0.990042	0.982543
73112	Abracl	-0.209201	0.116	0.0273267
70681	Abraxas1	-0.289926	0.295948	0.0980409
109359	Abraxas2	0.199429	0.0727002	0.0149711
30946	Abt1	0.0863182	0.775456	0.472531
80283	Abtb1	0.201376	0.204365	0.0582017
99382	Abtb2	-0.0863983	0.83498	0.558064
113868	Acaa1a	0.187055	0.00609197	0.000720969
235674	Acaa1b	0.981455	0.663449	0.348245
52538	Acaa2	0.236524	0.0282748	0.00471774
107476	Acaca	-0.331469	1.94025e-05	1.03834e-06
100705	Acacb	0.0440548	0.926441	0.807932
71985	Acad10	0.0755447	0.876334	0.632136
102632	Acad11	0.0348367	0.926441	0.720527
338350	Acad12	0.221334	0.411386	0.161116
66948	Acad8	0.0915556	0.661668	0.346279
229211	Acad9	-0.153705	0.276781	0.0891337
11363	Acadl	0.0354451	0.883176	0.641593
11364	Acadm	0.115644	0.295948	0.0979517
11409	Acads	0.0285814	0.926441	0.735587
66885	Acadsb	0.291866	0.000593479	4.81147e-05
11370	Acadvl	-0.0649144	0.625068	0.313252
11595	Acan	0.763612	0.340594	0.120744
216859	Acap1	-0.900232	0.0321762	0.00552232
78618	Acap2	0.115226	0.241523	0.0735511
140500	Acap3	0.257105	0.011785	0.0015906
110446	Acat1	-0.111793	0.292429	0.096335
110460	Acat2	-0.798411	4.13462e-21	2.21754e-23
224530	Acat3	0.960984	0.0214033	0.00330504
170760	Acbd3	-0.080822	0.5252	0.233085
74159	Acbd5	-0.0270447	0.906965	0.677965
72482	Acbd6	0.0124861	0.96071	0.886931
78245	Acbd7	-0.889164	0.926441	0.827502
329470	Accs	0.427657	0.0040955	0.000448726
381411	Accsl	0.967529	0.926441	0.71941
497652	Acd	-0.0175473	0.935732	0.845004
11421	Ace	-0.185144	0.70859	0.393698
70008	Ace2	1.39677	0.762079	0.4583
171168	Acer1	-1.78342	0.847899	0.589264
230379	Acer2	-0.613343	0.62678	0.314833
66190	Acer3	0.141105	0.466488	0.196499
11423	Ache	0.172467	0.934222	0.842042
56215	Acin1	-0.0541473	0.631966	0.319323
13349	Ackr1	0.0726217	0.990042	0.982545
59289	Ackr2	-0.343576	0.938972	0.852308
12778	Ackr3	0.441491	4.21791e-05	2.43126e-06
252837	Ackr4	-0.128563	0.792817	0.492752
104112	Acly	-0.321109	2.58441e-07	8.33698e-09
230161	Acnat1	NA	NA	NA
209186	Acnat2	0.0689579	0.990042	0.977469
11428	Aco1	-0.149178	0.172289	0.046314
11429	Aco2	-0.0963344	0.201601	0.0570409
16365	Acod1	0.676612	0.0184161	0.00275585
26897	Acot1	-0.253744	0.838392	0.56319
329910	Acot11	-0.169644	0.255669	0.0797432
74156	Acot12	0.076534	0.990042	0.968733
66834	Acot13	0.108786	0.704037	0.389633
171210	Acot2	0.150936	0.662575	0.347375
171281	Acot3	1.03439	0.926441	0.799884
171282	Acot4	-0.129698	0.927988	0.830187
217700	Acot6	-0.307089	0.625593	0.313663
70025	Acot7	-0.292757	0.00103877	9.14672e-05
170789	Acot8	-0.0885974	0.814352	0.524359
56360	Acot9	-0.0962281	0.557709	0.259543
11430	Acox1	-0.0326291	0.847899	0.580198
93732	Acox2	0.0726217	0.990042	0.982542
80911	Acox3	0.276993	0.000114284	7.33512e-06
74121	Acoxl	0.0721438	0.990042	0.965375
11431	Acp1	-0.308173	0.000256899	1.82905e-05
11432	Acp2	0.201831	0.00316743	0.000331733
11433	Acp5	0.83717	7.19529e-10	1.51819e-11
66659	Acp6	-0.0716514	0.850923	0.593294
101744	Acp7	NA	NA	NA
56318	Acpp	0.38377	0.00137392	0.000126133
11434	Acr	1.92916	0.830792	0.551936
54137	Acrbp	0.124332	0.926441	0.729031
94180	Acsbg1	-1.67276	0.0272766	0.00450296
328845	Acsbg2	-0.889164	0.926441	0.827502
78625	Acsbg3	1.07381	0.711577	0.39819
264895	Acsf2	-0.00706566	0.987268	0.936296
257633	Acsf3	-0.0493528	0.926441	0.708091
14081	Acsl1	0.0102671	0.963354	0.891373
74205	Acsl3	-0.377837	4.52814e-05	2.63944e-06
50790	Acsl4	-0.209491	0.0355259	0.00621028
433256	Acsl5	0.00243824	0.990042	0.968888
216739	Acsl6	0.126316	0.870344	0.624583
117147	Acsm1	-0.889164	0.926441	0.827502
20216	Acsm3	-1.78934	0.866006	0.617035
272428	Acsm5	NA	NA	NA
68738	Acss1	0.090884	0.800172	0.503296
60525	Acss2	-0.524482	7.59499e-05	4.67329e-06
380660	Acss3	0.312435	0.182238	0.0499873
11459	Acta1	0.181381	0.918386	0.69532
11475	Acta2	-0.665236	0.000967529	8.40611e-05
11461	Actb	-0.101888	0.123139	0.0295309
11464	Actc1	-0.463418	0.926441	0.820308
11465	Actg1	-0.128168	0.0412254	0.00742772
11468	Actg2	-0.127042	0.45333	0.187403
70362	Actl10	1.53201	0.503959	0.219648
56456	Actl6a	-0.216948	0.0583271	0.0113673
83766	Actl6b	1.03439	0.926441	0.799884
11471	Actl7b	-0.889164	0.926441	0.827502
109711	Actn1	-0.390078	4.1968e-13	5.7138e-15
11472	Actn2	0.00700396	0.995906	0.99409
11474	Actn3	-0.234524	0.356223	0.12998
60595	Actn4	-0.123999	0.0365695	0.0064315
56444	Actr10	-0.198593	0.09196	0.0202597
54130	Actr1a	0.0010641	0.991209	0.984607
226977	Actr1b	-0.250767	0.000165065	1.11101e-05
66713	Actr2	-0.0162378	0.926441	0.764869
74117	Actr3	-0.051861	0.5658	0.265509
242894	Actr3b	0.0423697	0.950571	0.870904
109275	Actr5	0.100354	0.830792	0.547272
67019	Actr6	-0.317621	0.260284	0.0816274
56249	Actr8	-0.027985	0.926441	0.753638
76652	Actrt3	1.03439	0.926441	0.799884
11477	Acvr1	0.0668142	0.695003	0.379931
11479	Acvr1b	0.0464698	0.865355	0.614081
269275	Acvr1c	-0.889164	0.926441	0.827502
11480	Acvr2a	-0.0220247	0.95019	0.870106
11481	Acvr2b	0.197611	0.697146	0.383149
11482	Acvrl1	0.0297348	0.926441	0.764043
109652	Acy1	-0.0997044	0.753692	0.449807
71670	Acy3	-0.0660496	0.926441	0.787826
66204	Acyp1	0.0250287	0.973959	0.912534
75572	Acyp2	-0.196635	0.76472	0.462081
11486	Ada	0.120222	0.691683	0.376722
75894	Adal	-0.163351	0.643728	0.329299
11487	Adam10	0.0389584	0.804734	0.509629
11488	Adam11	0.500437	0.376366	0.141035
11489	Adam12	-0.392922	0.00471032	0.000528726
11490	Adam15	-0.103835	0.225134	0.06665
11491	Adam17	-0.0244948	0.903805	0.672939
13524	Adam18	1.03439	0.926441	0.799884
11492	Adam19	-0.0595091	0.752899	0.448624
280668	Adam1a	0.727123	0.0431544	0.0078592
280667	Adam1b	-0.889164	0.926441	0.827502
11495	Adam2	NA	NA	NA
56622	Adam21	2.57684	0.157441	0.0409679
11496	Adam22	0.291606	0.0790701	0.0167455
23792	Adam23	0.147252	0.395115	0.151786
13522	Adam28	1.93105	0.830792	0.551309
11497	Adam3	0.143241	0.934222	0.841596
71078	Adam30	1.93105	0.830792	0.551309
353188	Adam32	1.07226	0.492159	0.212359
110751	Adam33	-0.232555	0.151544	0.0390226
11498	Adam4	0.947373	0.712813	0.402935
11499	Adam5	0.397859	0.282749	0.0921222
11501	Adam8	-0.389163	2.0672e-07	6.56699e-09
11502	Adam9	0.115062	0.11618	0.0273966
58860	Adamdec1	NA	NA	NA
11504	Adamts1	0.440005	1.06832e-09	2.28562e-11
224697	Adamts10	0.0694109	0.740444	0.4323
239337	Adamts12	-0.00651078	0.990042	0.948618
279028	Adamts13	0.277815	0.926441	0.753336
237360	Adamts14	0.0315216	0.926441	0.764182
235130	Adamts15	0.464652	0.540382	0.246066
271127	Adamts16	0.382151	0.74589	0.439632
233332	Adamts17	0.34721	0.736985	0.4285
208936	Adamts18	-1.85362	0.258506	0.0809479
216725	Adamts2	0.874908	1.30632e-73	7.69921e-77
223838	Adamts20	0.157902	0.941417	0.856453
330119	Adamts3	0.553984	0.0424998	0.00769991
240913	Adamts4	-0.0267224	0.926441	0.804
23794	Adamts5	0.66363	9.95747e-19	7.15985e-21
108154	Adamts6	0.638793	1.26752e-05	6.54416e-07
108153	Adamts7	0.111242	0.694674	0.37962
30806	Adamts8	-2.88608	1.00218e-07	2.98287e-09
101401	Adamts9	0.211601	0.19862	0.055909
77739	Adamtsl1	0.776245	1.84013e-20	1.07369e-22
77794	Adamtsl2	-2.08809	0.0048016	0.00054024
269959	Adamtsl3	-0.072045	0.797612	0.498078
229595	Adamtsl4	-0.0306518	0.897026	0.664403
66548	Adamtsl5	0.179016	0.122987	0.02948
231821	Adap1	0.299457	0.00526418	0.000605938
216991	Adap2	0.139875	0.150924	0.0388184
56417	Adar	0.195979	0.00486872	0.000549801
110532	Adarb1	0.146824	0.287064	0.0940693
94191	Adarb2	-0.896082	0.360585	0.132168
30947	Adat1	-0.108513	0.892728	0.656642
66757	Adat2	-0.0995409	0.890247	0.652092
100113398	Adat3	-0.112838	0.903805	0.67313
72113	Adck1	-0.11175	0.654893	0.339702
57869	Adck2	0.0154695	0.967283	0.899557
268822	Adck5	-0.0843612	0.720565	0.410926
432530	Adcy1	-0.360738	0.612598	0.302634
271639	Adcy10	-0.889164	0.926441	0.827502
210044	Adcy2	-0.138929	0.640966	0.326924
104111	Adcy3	0.355869	1.71073e-06	6.87341e-08
104110	Adcy4	0.106467	0.926441	0.716191
224129	Adcy5	1.66057	0.382753	0.144525
11512	Adcy6	-0.141003	0.094826	0.0210979
11513	Adcy7	0.0773545	0.348529	0.125775
11514	Adcy8	-0.444377	0.556861	0.258623
11515	Adcy9	0.188405	0.0928191	0.0204952
11516	Adcyap1	1.03439	0.926441	0.799884
11517	Adcyap1r1	-0.60604	0.800736	0.503888
11518	Add1	0.0461098	0.737008	0.4286
11519	Add2	0.750966	0.833913	0.556314
27360	Add3	0.24517	0.00506456	0.000578701
215772	Adgb	-0.0295621	0.975993	0.91708
52389	Adgra1	0.417369	0.792817	0.49297
78560	Adgra2	-0.12132	0.13538	0.033432
70693	Adgra3	-0.109183	0.404377	0.157084
107831	Adgrb1	-1.34299	0.704517	0.389982
230775	Adgrb2	0.22196	0.847899	0.586225
210933	Adgrb3	2.51548	0.679351	0.364173
243277	Adgrd1	0.526794	0.00126028	0.000114166
13733	Adgre1	0.373909	2.35408e-10	4.56469e-12
52614	Adgre4	0.906094	0.0404989	0.00727741
26364	Adgre5	-0.0230598	0.926441	0.827001
77596	Adgrf1	1.93078	0.830792	0.5514
435529	Adgrf2	0.0735978	0.990042	0.955655
381628	Adgrf3	0.0726217	0.990042	0.982563
78249	Adgrf4	-0.900084	0.0908085	0.0199257
224792	Adgrf5	-0.922424	1.41004e-05	7.37139e-07
14766	Adgrg1	-0.708928	0.000415683	3.18984e-05
237175	Adgrg2	0.368025	0.0727027	0.0149836
54672	Adgrg3	0.0726217	0.990042	0.982545
382045	Adgrg5	1.96808	0.696222	0.381888
215798	Adgrg6	0.303216	0.036312	0.00637552
330814	Adgrl1	-0.222358	0.0221212	0.00346194
99633	Adgrl2	0.209337	0.000862055	7.34172e-05
319387	Adgrl3	0.270362	0.519553	0.229445
170757	Adgrl4	0.077769	0.990042	0.976052
110789	Adgrv1	0.231339	0.885952	0.646474
11522	Adh1	0.394157	0.513935	0.226326
11532	Adh5	0.00565863	0.986931	0.935487
11529	Adh7	0.021042	0.97379	0.911863
76187	Adhfe1	0.307073	0.845626	0.572007
104923	Adi1	0.15663	0.321912	0.110829
72674	Adipor1	0.0629638	0.664824	0.34928
68465	Adipor2	-0.162055	0.0920268	0.0202853
11534	Adk	-0.268969	0.000819753	6.93797e-05
11535	Adm	0.266266	0.00851676	0.0010752
223780	Adm2	-0.492665	0.55747	0.259168
11538	Adnp	0.061556	0.618673	0.307823
240442	Adnp2	-0.106482	0.568527	0.267996
211488	Ado	-0.197387	0.074072	0.015366
11539	Adora1	1.03439	0.926441	0.799884
11540	Adora2a	1.75967	0.0182761	0.0027252
11541	Adora2b	-0.308551	0.344982	0.12353
11542	Adora3	-1.66291	0.596514	0.289942
72141	Adpgk	0.0604011	0.738086	0.429516
11544	Adprh	-0.220041	0.00337881	0.000357058
234072	Adprhl1	0.0726216	0.990042	0.982572
100206	Adprhl2	-0.0701161	0.779111	0.477514
66358	Adprm	0.0798468	0.847899	0.576169
11549	Adra1a	NA	NA	NA
11548	Adra1b	0.227781	0.428035	0.171834
11550	Adra1d	0.120339	0.439572	0.178874
11551	Adra2a	0.149447	0.83389	0.556156
11552	Adra2b	-0.516841	0.926441	0.818478
11553	Adra2c	0.13123	0.93496	0.842978
11554	Adrb1	0.208507	0.751533	0.447043
11555	Adrb2	-0.15394	0.531904	0.238192
56436	Adrm1	-0.138765	0.152633	0.0394205
11564	Adsl	-0.289132	0.00172111	0.000162809
11566	Adss	-0.141356	0.177797	0.0483499
11565	Adssl1	-0.31291	0.086998	0.018823
109254	Adtrp	1.74894	0.326056	0.112939
11568	Aebp1	0.439184	1.09657e-15	1.09224e-17
11569	Aebp2	-0.0363316	0.876984	0.633233
68048	Aen	0.0307778	0.926441	0.762629
236546	AF067061	-0.889164	0.926441	0.827502
380878	AF067063	1.03439	0.926441	0.799884
231201	AF366264	1.92916	0.830792	0.551936
70292	Afap1	0.213811	0.0261289	0.00426267
106877	Afap1l1	0.271114	0.762439	0.458937
226250	Afap1l2	0.646336	3.28449e-06	1.4325e-07
17356	Afdn	-0.134198	0.279616	0.0905575
17355	Aff1	0.0632124	0.59418	0.288037
14266	Aff2	0.933741	0.0896508	0.0195819
16764	Aff3	0.789398	6.25975e-32	1.69711e-34
93736	Aff4	0.148135	0.0769401	0.0161357
215951	Afg1l	-0.0831479	0.88384	0.64261
114896	Afg3l1	-0.104181	0.403755	0.156628
69597	Afg3l2	-0.230399	0.00757076	0.000932123
280662	Afm	1.03439	0.926441	0.799884
71562	Afmid	0.0847499	0.847899	0.587274
11576	Afp	-0.347716	0.673049	0.356855
216549	Aftph	0.34028	1.00691e-05	5.06929e-07
11593	Aga	0.147388	0.150185	0.0385841
347722	Agap1	-0.0132907	0.945743	0.862523
216439	Agap2	-0.279267	0.30376	0.101743
213990	Agap3	0.0546372	0.714882	0.405452
271813	Agbl2	-0.220852	0.679351	0.364313
76223	Agbl3	0.140821	0.775456	0.47253
231093	Agbl5	0.448237	0.0853214	0.0183848
11596	Ager	0.737114	0.0259026	0.00419828
15463	Agfg1	-0.119298	0.23704	0.0716274
231801	Agfg2	-0.269226	0.025903	0.00420079
66549	Aggf1	0.140155	0.167073	0.0444161
69923	Agk	-0.199502	0.30054	0.100026
77559	Agl	-0.0986384	0.441508	0.180069
75986	Agmat	1.03439	0.926441	0.799884
319660	Agmo	0.202785	0.520991	0.230511
236511	Ago1	-0.0492613	0.744559	0.437906
239528	Ago2	-0.289938	0.00900272	0.00115247
214150	Ago3	-0.0197091	0.933908	0.840911
76850	Ago4	0.593713	3.22882e-05	1.81356e-06
55979	Agpat1	-0.114747	0.278559	0.0900017
67512	Agpat2	-0.0261461	0.926441	0.78306
28169	Agpat3	0.102876	0.323771	0.11188
68262	Agpat4	-0.278184	0.0100021	0.00130281
52123	Agpat5	-0.0461406	0.885683	0.645969
228061	Agps	-0.19887	0.0420093	0.00758629
23795	Agr2	1.03439	0.926441	0.799884
11603	Agrn	0.129291	0.106612	0.0245434
11604	Agrp	-0.5166	0.926956	0.82818
11606	Agt	-1.17208	0.208965	0.0600482
67269	Agtpbp1	0.156739	0.231024	0.0690879
11607	Agtr1a	1.11494	0.33523	0.117776
11608	Agtr1b	-0.604807	0.901171	0.669334
11609	Agtr2	-0.304581	0.544183	0.24868
11610	Agtrap	0.122799	0.317891	0.108668
11611	Agxt	0.0726216	0.990042	0.982573
268782	Agxt2	0.657723	0.926441	0.75671
226747	Ahctf1	-0.0501513	0.797612	0.49878
269378	Ahcy	-0.47768	6.94108e-11	1.26001e-12
229709	Ahcyl1	-0.0956499	0.24418	0.0747926
74340	Ahcyl2	-0.0383683	0.87533	0.631041
230793	Ahdc1	0.273565	0.00211739	0.000208157
52906	Ahi1	-0.258043	0.233996	0.0703492
66395	Ahnak	0.0129942	0.932278	0.837935
100041194	Ahnak2	0.206973	0.0912095	0.0200406
11622	Ahr	-0.394309	1.51053e-05	7.92346e-07
11624	Ahrr	0.453314	0.101198	0.0229455
217737	Ahsa1	-0.16411	0.0469447	0.00869337
268390	Ahsa2	-0.212723	0.0875389	0.018971
11625	Ahsg	1.79326	0.272538	0.0870671
98870	AI182371	0.0726693	0.990042	0.949149
106672	AI413582	0.119015	0.614261	0.304397
621080	AI429214	-0.0387418	0.984675	0.932019
101602	AI467606	-0.0350063	0.926441	0.74224
330941	AI593442	-0.519727	0.000272821	1.96974e-05
98404	AI597479	-0.0985791	0.629407	0.317319
224833	AI661453	0.627929	0.699182	0.384934
107242	AI837181	0.0592853	0.699922	0.386016
233168	AI987944	0.183886	0.510621	0.224087
11628	Aicda	0.0690263	0.990042	0.973342
108909	Aida	0.0431012	0.797612	0.499477
11629	Aif1	0.404661	0.000246374	1.74685e-05
108897	Aif1l	-0.503437	0.00193898	0.000187761
26926	Aifm1	-0.167191	0.130634	0.0319829
71361	Aifm2	0.0765869	0.800745	0.504038
72168	Aifm3	2.29055	0.579636	0.276956
66253	Aig1	-0.00502037	0.990042	0.973373
383619	Aim2	0.0400383	0.926441	0.767023
13722	Aimp1	-0.0878674	0.623986	0.312159
231872	Aimp2	-0.437568	0.00045281	3.51477e-05
11632	Aip	-0.097113	0.274499	0.0881561
114230	Aipl1	0.674011	0.5129	0.22545
381353	Ajm1	0.483586	0.32192	0.110861
16475	Ajuba	-0.0701176	0.750099	0.445055
11636	Ak1	-0.0903989	0.49643	0.215362
11637	Ak2	-0.257401	0.00449615	0.000500573
56248	Ak3	0.0989608	0.430435	0.173321
11639	Ak4	-0.684547	3.79693e-05	2.16398e-06
229949	Ak5	-0.425743	0.0783477	0.0165404
102216272	Ak6	-0.465038	0.00183355	0.00017539
78801	Ak7	-0.821846	0.926441	0.761314
68870	Ak8	1.07627	0.747306	0.441504
633979	Ak9	-1.41155	0.837831	0.561843
11640	Akap1	-0.0239305	0.926441	0.778005
56697	Akap10	0.172055	0.0736566	0.0152418
219181	Akap11	0.0230233	0.926441	0.777328
83397	Akap12	0.261861	0.034477	0.00601067
75547	Akap13	0.195002	0.00393805	0.000429326
434756	Akap14	1.03439	0.926441	0.799884
118568424	Akap17a	0.169358	0.138502	0.0344234
338351	Akap17b	-0.222777	0.549998	0.253361
11642	Akap3	-0.145496	0.926441	0.762426
238276	Akap5	-1.06529	0.709889	0.394759
238161	Akap6	-0.0505381	0.970923	0.906703
432442	Akap7	-0.024244	0.953186	0.875676
56399	Akap8	0.0481461	0.773018	0.46998
54194	Akap8l	0.304874	0.00726042	0.000887922
100986	Akap9	0.256014	0.0642693	0.0127993
57373	Akip1	0.16526	0.534543	0.24071
68050	Akirin1	-0.0671745	0.623959	0.312078
433693	Akirin2	0.0300133	0.919103	0.696194
100182	Akna	-0.0402649	0.863339	0.61062
329738	Aknad1	-0.3801	0.847899	0.581218
11648	Akp3	1.03439	0.926441	0.799884
58810	Akr1a1	0.111745	0.144281	0.036523
67861	Akr1b10	0.131593	0.381577	0.143797
11677	Akr1b3	0.0133123	0.926441	0.80917
11997	Akr1b7	0.488083	0.926441	0.788882
14187	Akr1b8	0.0194796	0.926441	0.742269
622402	Akr1c12	-0.110598	0.928246	0.831028
27384	Akr1c13	0.376521	0.137068	0.033962
105387	Akr1c14	0.825858	3.87459e-15	4.20183e-17
105349	Akr1c18	-0.43779	0.475871	0.202134
432720	Akr1c19	NA	NA	NA
116852	Akr1c20	1.92916	0.830792	0.551936
83702	Akr1c6	1.39837	0.78424	0.483076
208665	Akr1d1	-0.82638	0.926441	0.774069
56043	Akr1e1	0.105353	0.606051	0.297471
110198	Akr7a5	-0.217395	0.0745057	0.015501
11651	Akt1	-0.159153	0.0107743	0.00142688
67605	Akt1s1	0.141944	0.129162	0.0315082
11652	Akt2	0.170539	0.0118982	0.00161079
23797	Akt3	-0.297188	0.00241306	0.000242771
14339	Aktip	-0.0184642	0.929338	0.832743
17025	Alad	-0.236931	0.179218	0.0488315
11655	Alas1	-0.256953	0.00325266	0.000342769
11656	Alas2	2.51403	0.679351	0.364651
11657	Alb	1.83852	0.777379	0.474802
622307	Albfm1	NA	NA	NA
11658	Alcam	-0.0528373	0.856752	0.601347
69748	Aldh16a1	0.204962	0.0453855	0.00834551
56454	Aldh18a1	-0.115097	0.22311	0.0657877
11668	Aldh1a1	0.216686	0.117871	0.0278926
19378	Aldh1a2	-0.441611	0.432659	0.1746
56847	Aldh1a3	-1.82796	0.00150338	0.0001392
26358	Aldh1a7	-0.0962925	0.984587	0.931722
72535	Aldh1b1	0.301543	0.758558	0.455072
107747	Aldh1l1	-0.00780584	0.989311	0.940108
216188	Aldh1l2	-0.444353	1.2148e-06	4.68966e-08
11669	Aldh2	0.0644573	0.546201	0.250518
11670	Aldh3a1	0.581843	0.00868491	0.00110206
11671	Aldh3a2	0.0426561	0.816805	0.526836
67689	Aldh3b1	0.226161	0.00540737	0.000624969
73458	Aldh3b3	NA	NA	NA
212647	Aldh4a1	0.00980968	0.973959	0.912576
214579	Aldh5a1	-0.269687	0.641154	0.327241
104776	Aldh6a1	0.170144	0.243544	0.0744828
110695	Aldh7a1	0.0438682	0.812758	0.522853
237320	Aldh8a1	-0.826555	0.926441	0.759775
56752	Aldh9a1	0.0993194	0.332666	0.116533
11674	Aldoa	-0.105162	0.158144	0.041272
353204	Aldoart1	-0.889164	0.926441	0.827502
79459	Aldoart2	1.55369	0.810896	0.520582
230163	Aldob	1.83206	0.220707	0.064793
11676	Aldoc	-0.353707	0.0078372	0.000972498
208211	Alg1	0.124813	0.344563	0.123309
380959	Alg10b	0.023127	0.926441	0.784038
207958	Alg11	0.172542	0.265097	0.0836678
223774	Alg12	0.00591173	0.990042	0.965681
67574	Alg13	-0.199525	0.771749	0.468953
66789	Alg14	-0.109613	0.709065	0.394086
56737	Alg2	0.132784	0.34608	0.124158
208624	Alg3	-0.184093	0.24996	0.0771963
66248	Alg5	-0.0549909	0.830792	0.545582
320438	Alg6	0.0835984	0.867396	0.619015
381903	Alg8	0.00163077	0.993972	0.990284
102580	Alg9	0.0672398	0.786889	0.486165
11682	Alk	-1.06478	0.684773	0.370428
620393	Alkal1	-2.51466	0.284559	0.0929131
211064	Alkbh1	-0.105836	0.822162	0.534136
231642	Alkbh2	-0.213896	0.575007	0.273033
69113	Alkbh3	-0.064846	0.839141	0.564152
72041	Alkbh4	-0.240492	0.411134	0.160908
268420	Alkbh5	0.0401707	0.777209	0.474501
233065	Alkbh6	0.0172972	0.965749	0.896576
66400	Alkbh7	-0.209842	0.444988	0.182144
67667	Alkbh8	-0.00770007	0.990042	0.950138
236266	Alms1	0.357565	0.0311101	0.00529349
11684	Alox12	-0.344664	0.926441	0.756451
11687	Alox15	0.378004	0.683744	0.369617
11689	Alox5	-0.0659888	0.782292	0.480709
11690	Alox5ap	0.289009	1.89382e-05	1.00903e-06
11688	Alox8	0.29622	0.926441	0.81472
23801	Aloxe3	0.920851	0.625136	0.313323
71481	Alpk1	0.1129	0.568179	0.267614
225638	Alpk2	0.520823	0.840257	0.5659
116904	Alpk3	3.7375	0.19101	0.0531481
11647	Alpl	-1.29659	4.25876e-28	1.55622e-30
74018	Als2	0.144222	0.285282	0.0932333
235633	Als2cl	1.02454	3.00493e-11	5.26e-13
11694	Alx3	-1.78305	0.847899	0.589387
11695	Alx4	0.0518377	0.926441	0.774115
21681	Alyref	-0.252648	0.0242832	0.00386854
56009	Alyref2	0.182578	0.677972	0.361117
17117	Amacr	-0.123923	0.609188	0.300268
11698	Ambn	1.03439	0.926441	0.799884
11699	Ambp	0.104853	0.927998	0.830314
228361	Ambra1	0.150567	0.117751	0.0278571
11702	Amd1	-0.349819	6.43365e-05	3.89045e-06
100041585	Amd2	-0.168846	0.926441	0.799972
71761	Amdhd1	-0.513384	0.926441	0.809377
245847	Amdhd2	0.212876	0.0216283	0.00335253
11704	Amelx	1.03439	0.926441	0.799884
72345	Amer1	-0.0279826	0.926441	0.823098
72125	Amer2	-0.385578	0.926441	0.720304
211383	Amer3	-1.78934	0.866006	0.617035
23802	Amfr	0.10016	0.226733	0.0674011
11705	Amh	-0.339451	0.926441	0.796586
110542	Amhr2	-0.167514	0.944107	0.860197
229715	Amigo1	0.0442548	0.926441	0.759868
105827	Amigo2	0.227811	0.663546	0.34838
320844	Amigo3	0.261059	0.575016	0.273153
56068	Ammecr1	-0.221534	0.300604	0.100083
225339	Ammecr1l	-0.175698	0.0754686	0.0157458
93835	Amn	-0.826555	0.926441	0.759763
232566	Amn1	-0.183237	0.733169	0.425417
27494	Amot	-0.364166	1.09871e-05	5.569e-07
75723	Amotl1	-0.0143705	0.926441	0.810822
56332	Amotl2	0.18006	0.0672578	0.0135372
229665	Ampd1	-0.889164	0.926441	0.827502
109674	Ampd2	-0.117693	0.285834	0.0935314
11717	Ampd3	0.156936	0.192905	0.0538228
218038	Amph	-0.424262	0.391002	0.149263
434437	Amt	-0.176244	0.895451	0.662023
11722	Amy1	-0.181216	0.727803	0.419285
231842	Amz1	-0.25124	0.744654	0.438099
13929	Amz2	-0.0207743	0.926441	0.826115
17222	Anapc1	0.0535493	0.679351	0.364612
68999	Anapc10	-0.101134	0.762272	0.458744
66156	Anapc11	-0.0697655	0.65557	0.340323
69010	Anapc13	-0.00703195	0.990042	0.954168
75430	Anapc15	0.0430124	0.922754	0.701134
52717	Anapc16	0.0319692	0.925126	0.706426
99152	Anapc2	0.0808993	0.384714	0.145682
52206	Anapc4	-0.152484	0.12758	0.0309552
59008	Anapc5	-0.102913	0.16282	0.0428378
56317	Anapc7	-0.0242724	0.926441	0.754522
11727	Ang	0.107176	0.687177	0.372594
11731	Ang2	0.654324	0.926441	0.768736
68737	Angel1	0.0666334	0.903353	0.671964
52477	Angel2	0.0513652	0.828094	0.540137
11600	Angpt1	0.8695	9.27604e-14	1.14809e-15
11601	Angpt2	-0.0891828	0.903766	0.672601
11602	Angpt4	-0.297988	0.0273933	0.00453515
72713	Angptl1	-1.09598	0.719923	0.410348
26360	Angptl2	-0.412347	7.43499e-08	2.15158e-09
30924	Angptl3	0.0712064	0.990042	0.962884
57875	Angptl4	0.255331	0.177916	0.0483929
70726	Angptl6	0.101043	0.926441	0.742792
654812	Angptl7	-0.155235	0.578924	0.276214
624219	Angptl8	-0.821517	0.926441	0.761434
11732	Ank	-0.832226	3.74522e-21	1.96455e-23
11733	Ank1	-0.300287	0.0963259	0.0215622
109676	Ank2	0.326111	0.000659666	5.447e-05
11735	Ank3	-0.437318	4.35245e-05	2.51907e-06
330963	Ankdd1a	-0.706614	0.816992	0.527119
271144	Ankdd1b	-1.40827	0.829885	0.543152
319196	Ankef1	0.656921	0.847899	0.589127
382543	Ankfn1	-0.889164	0.926441	0.827502
11736	Ankfy1	0.0952939	0.210389	0.0605612
108857	Ankhd1	0.0204917	0.926441	0.792407
70797	Ankib1	0.0219847	0.926441	0.765372
244859	Ankk1	0.969188	0.926441	0.718594
234396	Ankle1	-0.1597	0.867659	0.621193
71782	Ankle2	-0.0455556	0.828958	0.541193
241158	Ankmy1	-0.680837	0.680588	0.365785
217473	Ankmy2	-0.00531886	0.990042	0.962374
68558	Ankra2	0.279642	0.109617	0.0254289
107765	Ankrd1	-0.834663	3.80436e-15	4.10325e-17
102334	Ankrd10	0.0629202	0.810896	0.519445
77087	Ankrd11	0.203133	0.00842955	0.00106071
106585	Ankrd12	0.19561	0.124375	0.029974
68420	Ankrd13a	0.0559801	0.65324	0.338122
268445	Ankrd13b	-0.357571	0.00378888	0.000411027
433667	Ankrd13c	0.106783	0.462101	0.193293
68423	Ankrd13d	0.0938552	0.863999	0.611628
320816	Ankrd16	0.0907497	0.840203	0.565566
81702	Ankrd17	0.0419393	0.781676	0.480099
56642	Ankrd2	-2.78328	0.535877	0.242498
78321	Ankrd23	0.0936772	0.926441	0.748608
70615	Ankrd24	0.0930038	0.847899	0.587999
232339	Ankrd26	-0.0906159	0.821936	0.533699
245886	Ankrd27	-0.050032	0.814187	0.524108
105522	Ankrd28	-0.085693	0.379746	0.142659
225187	Ankrd29	-0.0653896	0.914355	0.68931
208258	Ankrd33	-0.82638	0.926441	0.774069
67434	Ankrd33b	0.803204	8.08247e-08	2.36277e-09
545554	Ankrd34a	-0.282232	0.678656	0.361787
330998	Ankrd34c	-0.889164	0.926441	0.827502
213121	Ankrd35	0.169305	0.757019	0.453043
654824	Ankrd37	-1.22487	0.122015	0.029172
109346	Ankrd39	-0.022246	0.968093	0.901393
71452	Ankrd40	-0.0949416	0.441658	0.180219
73845	Ankrd42	-0.24744	0.663119	0.347877
329154	Ankrd44	0.363561	6.87579e-05	4.18213e-06
73844	Ankrd45	0.817002	0.894853	0.661116
68839	Ankrd46	0.0359301	0.867396	0.62007
56503	Ankrd49	-0.00641634	0.990042	0.964554
99696	Ankrd50	0.0958098	0.405789	0.157858
237615	Ankrd52	-0.183922	0.0475738	0.00882668
223690	Ankrd54	-0.0790011	0.758336	0.454498
77318	Ankrd55	-0.0868583	0.926441	0.797168
140577	Ankrd6	-0.242461	0.582945	0.279336
66729	Ankrd61	1.39939	0.784154	0.482684
383787	Ankrd63	0.0689579	0.990042	0.977469
100043332	Ankrd66	-0.516153	0.926441	0.817123
75196	Ankrd7	-0.92925	0.744673	0.438448
74251	Ankrd9	-0.182406	0.581327	0.278106
224650	Anks1	0.102688	0.399498	0.154231
77531	Anks1b	-0.661457	0.858466	0.603158
72615	Anks3	-0.158304	0.339656	0.120274
72074	Anks4b	NA	NA	NA
75691	Anks6	0.121991	0.601291	0.293823
242037	Ankub1	1.03439	0.926441	0.799884
52231	Ankzf1	0.111217	0.717577	0.407827
68743	Anln	-0.333516	0.0028051	0.000289983
101772	Ano1	-1.65641	1.2115e-05	6.22635e-07
102566	Ano10	0.100431	0.400124	0.154583
243634	Ano2	-0.604382	0.884633	0.643927
228432	Ano3	1.93078	0.830792	0.5514
233246	Ano5	1.37477	0.187242	0.051713
105722	Ano6	0.0587332	0.545537	0.249957
404545	Ano7	0.840403	0.366143	0.135521
382014	Ano8	-0.0226791	0.926441	0.7702
11737	Anp32a	-0.246567	0.00849519	0.00107147
67628	Anp32b	-0.378693	1.92766e-06	7.87332e-08
66471	Anp32e	-0.278657	0.000144602	9.57937e-06
16790	Anpep	0.57276	0.00150857	0.00013977
214917	Antkmt	-0.00209667	0.990042	0.982453
69538	Antxr1	0.490593	2.62354e-20	1.54626e-22
71914	Antxr2	0.0786256	0.539812	0.245679
16952	Anxa1	-0.112513	0.124375	0.0299731
11744	Anxa11	-0.0348862	0.847899	0.586754
69787	Anxa13	0.967529	0.926441	0.71941
12306	Anxa2	-0.0863703	0.260371	0.081696
11745	Anxa3	-0.189325	0.0181105	0.00269517
11746	Anxa4	0.0404572	0.797416	0.497644
11747	Anxa5	0.0478494	0.651707	0.336214
11749	Anxa6	0.208566	0.00278964	0.000288221
11750	Anxa7	0.0778451	0.420464	0.166952
11752	Anxa8	-0.286453	0.0261544	0.00426991
71790	Anxa9	0.187633	0.650655	0.335049
27052	Aoah	0.747439	1.03294e-13	1.29065e-15
237940	Aoc2	0.390791	0.628009	0.316022
11754	Aoc3	0.178627	0.393186	0.150605
72061	Aopep	-0.0572485	0.747575	0.44228
11761	Aox1	-0.0136196	0.970549	0.905281
213043	Aox2	-0.816452	0.926441	0.777173
71724	Aox3	1.65723	0.526676	0.233978
71872	Aox4	-0.342945	0.935778	0.845162
211556	Ap1ar	-0.130772	0.34528	0.12379
11764	Ap1b1	0.209469	0.00087084	7.43706e-05
11765	Ap1g1	0.06151	0.621379	0.309902
11766	Ap1g2	0.226088	0.132919	0.0326834
11767	Ap1m1	0.0648664	0.674891	0.358309
11768	Ap1m2	-1.40804	0.838392	0.563174
11769	Ap1s1	-0.189651	0.00950619	0.001227
108012	Ap1s2	0.152004	0.163006	0.0429251
252903	Ap1s3	-0.0765937	0.926441	0.74216
11771	Ap2a1	0.0879047	0.347636	0.12531
11772	Ap2a2	0.161718	0.0248175	0.00397706
71770	Ap2b1	0.049652	0.650977	0.335406
11773	Ap2m1	0.0424542	0.712353	0.401516
232910	Ap2s1	0.0859533	0.539523	0.245483
11774	Ap3b1	0.0225209	0.926441	0.737809
11775	Ap3b2	NA	NA	NA
11776	Ap3d1	-0.0188773	0.926441	0.722826
55946	Ap3m1	-0.115797	0.436288	0.176742
64933	Ap3m2	-0.095845	0.72362	0.413653
11777	Ap3s1	-0.1082	0.343269	0.122462
11778	Ap3s2	0.0569257	0.802065	0.505696
67489	Ap4b1	-0.0772548	0.78041	0.478883
108011	Ap4e1	0.0176317	0.961771	0.888477
11781	Ap4m1	0.0639706	0.821204	0.53274
11782	Ap4s1	0.0535386	0.926441	0.719769
381201	Ap5b1	-0.160546	0.326343	0.113096
74385	Ap5m1	-0.00685381	0.990042	0.953119
69596	Ap5s1	0.196894	0.310614	0.105124
231855	Ap5z1	-0.030574	0.926441	0.75508
11783	Apaf1	-0.0206192	0.926441	0.813001
319924	Apba1	0.467198	0.00887604	0.00113305
11784	Apba2	3.87568	0.0606085	0.0119237
57267	Apba3	-0.185788	0.0895151	0.0195417
11785	Apbb1	0.199649	0.102337	0.0232818
54519	Apbb1ip	-0.136958	0.0949798	0.0211692
11787	Apbb2	-0.0243599	0.926441	0.781782
225372	Apbb3	0.0682179	0.885591	0.645755
11789	Apc	0.075535	0.602194	0.294407
23805	Apc2	-0.102664	0.787512	0.486933
494504	Apcdd1	-0.173184	0.0531251	0.010128
20219	Apcs	1.03439	0.926441	0.799884
235606	Apeh	-0.0335644	0.882286	0.639497
100038489	Apela	1.93078	0.830792	0.5514
11792	Apex1	-0.380835	7.42914e-06	3.57292e-07
77622	Apex2	-0.221456	0.384524	0.145541
226548	Aph1a	0.101481	0.220015	0.064485
208117	Aph1b	0.0929481	0.638251	0.324749
68318	Aph1c	0.696832	1.14917e-06	4.37533e-08
11800	Api5	-0.0604168	0.613894	0.303962
56369	Apip	-0.0244566	0.939502	0.853503
72103	Aplf	0.0418671	0.926441	0.756959
30878	Apln	-0.917422	2.5119e-10	4.88553e-12
23796	Aplnr	-0.515004	0.926441	0.808666
11803	Aplp1	0.207186	0.327216	0.113476
11804	Aplp2	0.427025	1.78163e-18	1.35457e-20
71881	Apmap	0.173525	0.116313	0.0274459
11806	Apoa1	3.98128	0.0132784	0.00184772
11807	Apoa2	1.19924	0.173682	0.0468563
11808	Apoa4	1.98367	0.314684	0.107127
66113	Apoa5	1.39837	0.78424	0.483076
238055	Apob	0.452093	0.806415	0.511811
11810	Apobec1	0.147653	0.101296	0.0229913
11811	Apobec2	-2.37006	0.683521	0.369295
80287	Apobec3	0.311935	0.000138692	9.15516e-06
171504	Apobr	0.158411	0.218341	0.0638153
11812	Apoc1	1.6595	0.493762	0.213662
11813	Apoc2	1.37678	9.07539e-21	5.02792e-23
11814	Apoc3	3.2517	0.368582	0.136793
11425	Apoc4	1.66287	0.574503	0.272641
11815	Apod	0.986759	7.70492e-09	1.88911e-10
11816	Apoe	0.642238	0.148943	0.0381373
103161	Apof	0.628794	0.705644	0.391022
11818	Apoh	0.887218	0.303547	0.101618
328561	Apol10b	-0.0454873	0.95479	0.877865
71939	Apol6	0.0605106	0.830792	0.546082
75761	Apol7a	0.123771	0.867963	0.621647
278679	Apol7b	0.0764827	0.990042	0.968753
108956	Apol7c	1.03439	0.926441	0.799884
666348	Apol7e	0.292448	0.927854	0.829912
239552	Apol8	0.544802	0.346209	0.124266
223672	Apol9a	-0.0901572	0.51978	0.229751
71898	Apol9b	-0.187694	0.242126	0.0738921
381823	Apold1	-0.0373733	0.990042	0.942881
55938	Apom	0.0726217	0.990042	0.982563
28194	Apon	0.0724178	0.990042	0.95532
68316	Apoo	-0.23371	0.390696	0.149076
68117	Apool	-0.0899417	0.860542	0.605276
11820	App	0.499985	2.06496e-27	8.1542e-30
66884	Appbp2	-0.2252	0.0725805	0.0149422
72993	Appl1	-0.120583	0.326056	0.112933
216190	Appl2	0.250622	0.00491701	0.000557572
11821	Aprt	-0.375448	1.15529e-06	4.40544e-08
66408	Aptx	0.0510635	0.905665	0.676193
11826	Aqp1	-0.0927547	0.149447	0.0383239
66333	Aqp11	-0.385656	0.864312	0.612053
11827	Aqp2	-0.391979	0.83419	0.556602
11828	Aqp3	1.96746	0.692451	0.377875
11830	Aqp5	0.0246389	0.926441	0.788959
11831	Aqp6	-0.827071	0.926441	0.773853
11832	Aqp7	NA	NA	NA
11833	Aqp8	NA	NA	NA
64008	Aqp9	0.424909	0.771749	0.468713
11834	Aqr	0.196542	0.0485223	0.00905987
11835	Ar	0.382439	0.000283962	2.06444e-05
11836	Araf	0.0746622	0.57014	0.269183
69710	Arap1	0.311364	4.83922e-08	1.3405e-09
212285	Arap2	0.257357	0.330313	0.11511
106952	Arap3	-0.207982	0.0142441	0.00200981
11838	Arc	-0.389137	0.226674	0.0673061
213827	Arcn1	-0.0357118	0.806259	0.51164
11839	Areg	0.536208	0.893029	0.657548
68497	Arel1	0.171664	0.0653282	0.0130641
11840	Arf1	-0.0210974	0.889866	0.651611
11841	Arf2	0.0594913	0.674765	0.358162
11842	Arf3	-0.249831	0.00137392	0.000126161
11843	Arf4	-0.137893	0.0367544	0.00646835
11844	Arf5	-0.158567	0.177576	0.0482795
11845	Arf6	-0.179239	0.00619673	0.000737019
228998	Arfgap1	0.133045	0.138237	0.034325
77038	Arfgap2	0.0111455	0.946622	0.863939
66251	Arfgap3	-0.0581158	0.722635	0.41266
211673	Arfgef1	0.0317845	0.888413	0.649469
99371	Arfgef2	0.277589	0.00127091	0.000115204
215821	Arfgef3	0.310709	0.865112	0.613456
99889	Arfip1	-0.133459	0.239691	0.0726686
76932	Arfip2	0.159529	0.190351	0.0528635
76688	Arfrp1	0.175928	0.27719	0.0893471
11846	Arg1	0.0728714	0.954434	0.87748
11847	Arg2	0.490702	0.926441	0.779603
234023	Arglu1	-0.138631	0.385775	0.146336
228359	Arhgap1	0.0376978	0.797612	0.498304
78514	Arhgap10	0.121646	0.274099	0.0879221
228482	Arhgap11a	-0.072148	0.64632	0.331407
75415	Arhgap12	0.113189	0.456399	0.18972
76117	Arhgap15	0.0812987	0.808078	0.513985
70497	Arhgap17	0.378562	1.99398e-07	6.29912e-09
73910	Arhgap18	0.402397	7.28251e-07	2.63539e-08
71085	Arhgap19	0.51861	1.17022e-08	2.96573e-10
244867	Arhgap20	0.360477	0.0114938	0.00153865
71435	Arhgap21	0.201737	0.00344137	0.000365495
239027	Arhgap22	-0.277912	0.00226849	0.000226755
58996	Arhgap23	0.170605	0.0448404	0.00821646
231532	Arhgap24	0.138528	0.318284	0.108934
232201	Arhgap25	0.133031	0.365843	0.135367
71302	Arhgap26	-0.0893653	0.829885	0.542796
544817	Arhgap27	-0.211416	0.174757	0.0473277
268970	Arhgap28	-0.383741	3.76905e-05	2.14587e-06
214137	Arhgap29	0.0299154	0.884872	0.644293
226652	Arhgap30	0.172078	0.0113839	0.00152035
12549	Arhgap31	0.180375	0.0202031	0.00307803
330914	Arhgap32	-0.0515914	0.926441	0.73339
233071	Arhgap33	0.164788	0.828203	0.540306
232906	Arhgap35	0.164734	0.0404684	0.00726509
75404	Arhgap36	-0.889164	0.926441	0.827502
223666	Arhgap39	0.0151796	0.9658	0.896981
171207	Arhgap4	0.0210042	0.926441	0.77796
545481	Arhgap40	-2.36618	0.712353	0.402081
71544	Arhgap42	0.423383	0.00173613	0.000164614
216831	Arhgap44	-0.069984	0.922804	0.701457
70719	Arhgap45	0.414212	1.01568e-12	1.45465e-14
11855	Arhgap5	-0.119675	0.471344	0.199294
11856	Arhgap6	0.268466	0.128613	0.0313138
73167	Arhgap8	-0.27261	0.830792	0.547475
216445	Arhgap9	0.404922	1.35806e-06	5.27471e-08
192662	Arhgdia	-0.0328523	0.799427	0.502027
11857	Arhgdib	0.143523	0.0883591	0.0192169
14570	Arhgdig	-1.06498	0.0667282	0.0134188
16801	Arhgef1	0.1227	0.140675	0.035241
234094	Arhgef10	-0.0509081	0.791092	0.490732
72754	Arhgef10l	0.029575	0.895543	0.662407
213498	Arhgef11	0.0671901	0.587748	0.283118
69632	Arhgef12	0.0651018	0.614607	0.304755
442801	Arhgef15	-0.204004	0.763366	0.460144
207212	Arhgef17	0.317094	1.14412e-05	5.83287e-07
102098	Arhgef18	0.127392	0.329417	0.114627
213649	Arhgef19	-0.190619	0.12758	0.0309644
16800	Arhgef2	0.124865	0.123642	0.0297234
52666	Arhgef25	-0.013568	0.926441	0.82664
622434	Arhgef26	0.96773	0.926441	0.735438
110596	Arhgef28	0.158963	0.544365	0.249002
71704	Arhgef3	0.321641	0.00254385	0.000257877
381112	Arhgef33	-0.493509	0.70752	0.392729
328967	Arhgef37	-0.343103	0.863076	0.609963
230098	Arhgef39	0.0542727	0.933313	0.839415
226970	Arhgef4	0.290898	0.393104	0.150517
268739	Arhgef40	-0.340381	2.40355e-06	1.01146e-07
54324	Arhgef5	-0.180385	0.14603	0.0371207
73341	Arhgef6	0.328862	1.12178e-06	4.25122e-08
54126	Arhgef7	0.00637294	0.975993	0.916949
236915	Arhgef9	-0.0423711	0.926441	0.731276
93760	Arid1a	0.0443319	0.763366	0.46017
239985	Arid1b	0.13853	0.130013	0.0317848
77044	Arid2	-0.0367507	0.887885	0.648771
13496	Arid3a	-0.100218	0.747689	0.44257
56380	Arid3b	-0.016674	0.975993	0.917052
238247	Arid4a	0.0728886	0.75456	0.450993
94246	Arid4b	0.155751	0.352164	0.127607
214855	Arid5a	0.112414	0.686892	0.371956
71371	Arid5b	0.348058	9.66606e-07	3.60619e-08
23806	Arih1	-0.0410335	0.80114	0.504835
23807	Arih2	0.0838719	0.537056	0.243285
104303	Arl1	-0.0807815	0.418684	0.1658
56795	Arl10	0.183097	0.320878	0.110181
219144	Arl11	0.276876	0.00939346	0.00121079
68146	Arl13b	-0.00434126	0.990042	0.969424
212772	Arl14ep	0.158691	0.306064	0.102852
381142	Arl14epl	1.53276	0.538915	0.244762
218639	Arl15	0.220666	0.173824	0.0469418
70317	Arl16	-0.104868	0.751066	0.446337
56327	Arl2	-0.237237	0.0404989	0.00727772
107566	Arl2bp	0.0234675	0.926441	0.738054
56350	Arl3	-0.0860761	0.682354	0.367821
11861	Arl4a	-0.134848	0.834887	0.557903
320982	Arl4c	-0.178044	0.0242835	0.00387002
80981	Arl4d	-0.0297204	0.96479	0.894193
75423	Arl5a	0.352856	1.02484e-07	3.06841e-09
75869	Arl5b	-0.396307	0.0507993	0.0095928
217151	Arl5c	1.13433	1.34643e-15	1.36492e-17
56297	Arl6	-0.309509	0.204733	0.0584866
54208	Arl6ip1	0.230063	0.000233798	1.64941e-05
65105	Arl6ip4	-0.125072	0.33333	0.116892
65106	Arl6ip5	0.20368	0.000809512	6.84175e-05
65103	Arl6ip6	-0.480008	0.00230865	0.000231178
68724	Arl8a	0.0765385	0.539489	0.245297
67166	Arl8b	0.101576	0.353842	0.128444
384185	Arl9	0.0763352	0.990042	0.968814
74252	Armc1	-0.283009	0.0126178	0.00173498
67211	Armc10	-0.0305116	0.926441	0.762813
213402	Armc2	0.212967	0.865112	0.613676
70882	Armc3	0.18794	0.890543	0.652411
74934	Armc4	-0.889164	0.926441	0.827502
233912	Armc5	0.140515	0.237405	0.0718077
76813	Armc6	-0.122349	0.684773	0.370456
276905	Armc7	-0.232237	0.226733	0.0674052
74125	Armc8	-0.0603252	0.823864	0.535874
78795	Armc9	-0.183947	0.375116	0.140389
78248	Armcx1	-0.319927	0.031437	0.00537321
67416	Armcx2	-0.173865	0.0300404	0.00506368
71703	Armcx3	0.147349	0.146762	0.0374452
100503043	Armcx4	-0.268864	0.298206	0.0990386
494468	Armcx5	-0.0610967	0.915476	0.690596
278097	Armcx6	-0.0353953	0.926441	0.819661
381544	Armh1	0.30187	0.860853	0.605902
71617	Armh3	0.0510009	0.847899	0.584297
67419	Armh4	0.9282	0.001901	0.000183075
73419	Armt1	-0.140711	0.609003	0.299917
11863	Arnt	-0.0145217	0.926441	0.817035
11864	Arnt2	0.153659	0.452155	0.18657
11865	Arntl	0.108615	0.653406	0.338429
272322	Arntl2	0.188062	0.744559	0.437863
56443	Arpc1a	-0.0338928	0.855051	0.598416
11867	Arpc1b	-0.0070671	0.950841	0.871626
76709	Arpc2	-0.0813574	0.331089	0.115697
56378	Arpc3	0.0766349	0.464525	0.194987
68089	Arpc4	0.018159	0.926441	0.723803
67771	Arpc5	-0.0409177	0.753697	0.449897
74192	Arpc5l	-0.0785308	0.678914	0.362005
70420	Arpin	0.047076	0.885952	0.646593
59046	Arpp19	-0.246498	0.00323997	0.000340859
74100	Arpp21	-0.827071	0.926441	0.773865
109689	Arrb1	0.14596	0.0319424	0.00547562
216869	Arrb2	0.0687221	0.604127	0.295957
215705	Arrdc1	0.120202	0.493985	0.213904
70807	Arrdc2	0.0405255	0.926441	0.791454
105171	Arrdc3	0.252716	0.0233341	0.00368709
66412	Arrdc4	0.746608	3.18787e-07	1.05028e-08
11883	Arsa	0.0291268	0.892265	0.655338
11881	Arsb	0.0788033	0.348529	0.125771
74008	Arsg	0.0480232	0.92591	0.707297
545260	Arsi	0.0717619	0.829885	0.542705
271970	Arsj	0.249902	0.137433	0.0340929
77041	Arsk	0.140209	0.366213	0.135574
11870	Art1	1.93105	0.830792	0.551309
11872	Art2b	1.03439	0.926441	0.799884
109979	Art3	1.55751	0.446807	0.183363
109978	Art4	-0.889164	0.926441	0.827502
11875	Art5	0.967217	0.926441	0.73587
11876	Artn	-1.26406	4.75986e-08	1.31572e-09
68865	Arv1	-0.208778	0.528041	0.234937
11877	Arvcf	0.272589	0.0955279	0.0213297
11878	Arx	1.03439	0.926441	0.799884
76219	Arxes1	-0.774561	0.837831	0.561466
76976	Arxes2	-0.557277	0.0288833	0.00483459
57344	As3mt	-0.0376341	0.926441	0.761584
11886	Asah1	0.103843	0.247314	0.0760559
54447	Asah2	0.467322	3.93514e-06	1.75339e-07
13196	Asap1	-0.0811338	0.333348	0.116918
211914	Asap2	-0.437747	0.0224706	0.00352681
230837	Asap3	0.241411	0.0737048	0.0152562
65247	Asb1	0.0699861	0.830697	0.544039
117590	Asb10	0.224543	0.926441	0.720788
68854	Asb11	-0.927767	0.872461	0.627403
70392	Asb12	0.0726216	0.990042	0.982572
142688	Asb13	0.171902	0.499252	0.21695
142687	Asb14	0.0726216	0.990042	0.982573
78910	Asb15	-0.774073	0.838392	0.563105
217217	Asb16	-0.134844	0.955527	0.878879
66772	Asb17	0.968945	0.926441	0.718692
65256	Asb2	-0.533105	0.0465965	0.00860158
65257	Asb3	-0.031921	0.926441	0.791848
65255	Asb4	-0.946962	2.63487e-06	1.11811e-07
76294	Asb5	0.743591	0.156631	0.0406557
72323	Asb6	-0.0868882	0.594076	0.287847
117589	Asb7	0.316523	0.0603383	0.0118529
78541	Asb8	0.0584129	0.799791	0.502491
69090	Ascc1	-0.140497	0.470415	0.198762
75452	Ascc2	0.0174684	0.926441	0.79358
77987	Ascc3	-0.0676201	0.727258	0.418472
17172	Ascl1	0.0726217	0.990042	0.982535
17173	Ascl2	-1.78342	0.847899	0.589264
56787	Ascl3	0.814527	0.883946	0.642889
67341	Ascl4	-0.889164	0.926441	0.827502
110599589	Asdurf	-1.31673	0.00339435	0.000359085
66403	Asf1a	-0.304133	0.160731	0.0421081
66929	Asf1b	-0.190161	0.412605	0.162007
11889	Asgr1	-0.0902833	0.960322	0.886234
11890	Asgr2	1.67524	0.00373383	0.000402594
192195	Ash1l	0.0532186	0.781211	0.479584
23808	Ash2l	-0.157131	0.0875389	0.0189626
11419	Asic1	0.293115	0.637921	0.32446
11418	Asic2	-0.889164	0.926441	0.827502
171209	Asic3	0.145488	0.936105	0.845973
241118	Asic4	-0.665837	0.916062	0.691514
109900	Asl	0.147682	0.283868	0.0926159
107626	Asmt	1.03439	0.926441	0.799884
27053	Asns	-0.270897	0.0290394	0.00487441
70396	Asnsd1	0.0430591	0.871959	0.626326
11484	Aspa	-0.357168	0.747689	0.442597
68352	Aspdh	NA	NA	NA
104816	Aspg	0.491606	0.429411	0.17263
65973	Asph	-0.0406264	0.818711	0.529798
72898	Asphd2	-1.28398	1.5907e-07	4.91263e-09
12316	Aspm	-0.0757678	0.880956	0.637779
66695	Aspn	0.582718	2.43992e-12	3.65262e-14
67855	Asprv1	0.0720558	0.990042	0.957272
68938	Aspscr1	-0.0197515	0.926441	0.815005
66514	Asrgl1	-0.314531	0.199369	0.056214
11898	Ass1	-0.314677	0.0488618	0.00914341
66595	Aste1	-0.164739	0.747962	0.442993
11899	Astn1	-0.386548	0.926441	0.723294
56079	Astn2	0.859946	0.657333	0.341781
228790	Asxl1	0.126387	0.255386	0.0796176
75302	Asxl2	0.184106	0.135717	0.0335314
211961	Asxl3	-0.450717	0.830792	0.550998
67979	Atad1	0.24805	0.0198854	0.00301791
70472	Atad2	-0.50056	7.95785e-08	2.31695e-09
320817	Atad2b	0.0304304	0.926441	0.805408
108888	Atad3a	-0.275049	0.0052266	0.000601304
237877	Atad5	-0.455198	0.0531251	0.0101261
73242	Atat1	0.0548258	0.881307	0.638321
16467	Atcay	-0.513124	0.926441	0.801543
11907	Ate1	0.121169	0.346764	0.124526
11908	Atf1	-0.236698	0.0180254	0.00267933
11909	Atf2	-0.0305633	0.926441	0.728887
11910	Atf3	0.00513842	0.990042	0.963105
11911	Atf4	0.119502	0.178811	0.0486996
107503	Atf5	0.165983	0.124962	0.030174
226641	Atf6	-0.0725438	0.519951	0.229898
12915	Atf6b	0.009323	0.949591	0.868999
223922	Atf7	0.126381	0.141936	0.0356826
54343	Atf7ip	0.0843642	0.51978	0.229671
75329	Atf7ip2	-0.737684	0.866787	0.618353
66795	Atg10	0.233011	0.411363	0.161083
68118	Atg101	0.0307974	0.926441	0.764107
67526	Atg12	0.167483	0.159415	0.0416411
51897	Atg13	0.170569	0.0955279	0.0213359
100504663	Atg14	0.0266358	0.926441	0.804808
77040	Atg16l1	-0.193706	0.123136	0.0295229
73683	Atg16l2	0.453532	0.00583593	0.000684296
329015	Atg2a	0.118457	0.255386	0.0796246
76559	Atg2b	-0.140817	0.330986	0.115505
67841	Atg3	0.0711808	0.615007	0.305053
666468	Atg4a	-0.0802673	0.804154	0.508645
66615	Atg4b	0.0421459	0.847899	0.57658
242557	Atg4c	-0.21417	0.362267	0.133296
235040	Atg4d	0.195797	0.375876	0.140785
11793	Atg5	0.0457652	0.847899	0.584013
74244	Atg7	0.106095	0.453324	0.187373
245860	Atg9a	0.160499	0.0856251	0.0184603
213948	Atg9b	-1.24951	0.433858	0.175236
108147	Atic	-0.308469	2.93426e-05	1.62563e-06
73991	Atl1	0.099309	0.873817	0.629187
56298	Atl2	-0.143402	0.31246	0.106093
109168	Atl3	-0.0726322	0.465826	0.196094
11920	Atm	-0.0739841	0.719283	0.409771
234776	Atmin	0.198698	0.0684842	0.0138365
13498	Atn1	0.097077	0.230792	0.0689621
71093	Atoh8	-0.0293618	0.926441	0.81763
11927	Atox1	0.0279177	0.922627	0.700874
11982	Atp10a	-0.107461	0.598645	0.291515
319767	Atp10b	0.0725758	0.990042	0.970339
50770	Atp11a	-0.0174615	0.926441	0.7795
76295	Atp11b	0.0567487	0.758336	0.454609
320940	Atp11c	0.213666	0.188775	0.0523144
192113	Atp12a	-0.975747	0.207486	0.059489
170759	Atp13a1	0.0600836	0.66189	0.346608
74772	Atp13a2	0.306141	2.82698e-05	1.56286e-06
224088	Atp13a3	0.107636	0.253488	0.0787518
11928	Atp1a1	-0.0496324	0.58602	0.281965
98660	Atp1a2	-1.25125	0.789625	0.48917
232975	Atp1a3	0.514897	2.93805e-07	9.59322e-09
27222	Atp1a4	NA	NA	NA
11931	Atp1b1	0.227656	0.0608084	0.0119703
11932	Atp1b2	1.35932	0.212129	0.0612994
11933	Atp1b3	0.0138849	0.926441	0.809904
67821	Atp1b4	-0.889164	0.926441	0.827502
68876	Atp23	-0.350746	0.257546	0.0806167
11937	Atp2a1	1.55576	0.830792	0.546296
11938	Atp2a2	-0.0740638	0.408075	0.159026
53313	Atp2a3	-0.20716	0.22375	0.0660686
67972	Atp2b1	-0.0296539	0.861816	0.607492
11941	Atp2b2	-0.889164	0.926441	0.827502
320707	Atp2b3	0.164052	0.946153	0.863064
381290	Atp2b4	-0.411403	9.12151e-05	5.74312e-06
235574	Atp2c1	0.032504	0.863076	0.609955
69047	Atp2c2	-0.41184	0.926441	0.754083
11944	Atp4a	1.03439	0.926441	0.799884
11946	Atp5a1	-0.0962138	0.218568	0.0639588
11947	Atp5b	-0.182421	0.00228667	0.000228842
11949	Atp5c1	-0.142075	0.0720834	0.0148117
66043	Atp5d	-0.295469	0.000130122	8.52036e-06
67126	Atp5e	-0.155474	0.313879	0.106797
11951	Atp5g1	-0.295469	0.00220819	0.000219166
67942	Atp5g2	-0.145241	0.128123	0.0311567
228033	Atp5g3	-0.218795	0.017515	0.002589
71679	Atp5h	0.180369	0.071336	0.0146138
11957	Atp5j	-0.128886	0.151944	0.0391525
57423	Atp5j2	-0.105066	0.430251	0.173111
11958	Atp5k	-0.148381	0.416592	0.164628
27425	Atp5l	-0.0817954	0.589248	0.284222
66477	Atp5md	-0.421523	0.00609081	0.000720472
70257	Atp5mpl	-0.121655	0.538184	0.244018
28080	Atp5o	-0.123171	0.231678	0.0694064
11950	Atp5pb	-0.0365048	0.847899	0.576751
54411	Atp6ap1	0.221451	0.000804031	6.79069e-05
435376	Atp6ap1l	-0.821517	0.926441	0.761423
70495	Atp6ap2	0.158853	0.0423161	0.00765915
11975	Atp6v0a1	0.293987	2.25291e-07	7.22332e-09
21871	Atp6v0a2	-0.071735	0.553187	0.255646
140494	Atp6v0a4	-0.485318	0.307188	0.10347
114143	Atp6v0b	0.294773	2.53555e-05	1.37784e-06
11984	Atp6v0c	0.0605919	0.656915	0.341516
11972	Atp6v0d1	0.141751	0.067512	0.0136083
242341	Atp6v0d2	-1.43232	0.00458198	0.000512019
11974	Atp6v0e	0.0976243	0.400746	0.154989
76252	Atp6v0e2	-0.576779	0.00389358	0.000423848
11964	Atp6v1a	0.139914	0.160148	0.0418704
110935	Atp6v1b1	0.935226	0.559531	0.26115
11966	Atp6v1b2	0.22156	0.00192834	0.000186276
66335	Atp6v1c1	-0.189268	0.114604	0.0269101
68775	Atp6v1c2	-0.889164	0.926441	0.827502
73834	Atp6v1d	0.0958448	0.526616	0.233847
11973	Atp6v1e1	0.0536553	0.718525	0.409043
66144	Atp6v1f	-0.0430969	0.830792	0.546071
668210	Atp6v1fnb	-0.889164	0.926441	0.827502
66290	Atp6v1g1	0.291485	0.000593479	4.81303e-05
66237	Atp6v1g2	-0.219296	0.711543	0.397809
108664	Atp6v1h	-0.075048	0.56652	0.266181
11977	Atp7a	-0.0938805	0.581359	0.278175
11979	Atp7b	-0.343326	0.926441	0.810533
11980	Atp8a1	0.423282	4.77804e-06	2.21123e-07
50769	Atp8a2	3.73802	0.19101	0.0530917
54670	Atp8b1	-0.226514	0.0929309	0.0205497
54667	Atp8b2	-0.0691698	0.457641	0.190323
67331	Atp8b3	1.48657	0.662721	0.347629
241633	Atp8b4	-0.0836366	0.729968	0.42189
320571	Atp8b5	0.718805	0.674765	0.358053
11981	Atp9a	0.234394	0.845313	0.571746
50771	Atp9b	-0.078951	0.472207	0.199826
230649	Atpaf1	-0.183543	0.387675	0.147487
246782	Atpaf2	-0.202382	0.216554	0.0630683
11983	Atpif1	-0.151145	0.199657	0.0563069
68073	Atpsckmt	-0.138659	0.659649	0.344125
245000	Atr	-0.0353686	0.926441	0.741425
381629	Atraid	0.283805	0.00195428	0.000189474
235610	Atrip	-0.0854627	0.803986	0.508217
11990	Atrn	-0.0366839	0.859993	0.604788
226255	Atrnl1	0.572619	8.44061e-13	1.18896e-14
22589	Atrx	0.0441944	0.799449	0.502088
20238	Atxn1	0.272892	0.00872391	0.00110958
54138	Atxn10	-0.130438	0.119027	0.028257
52335	Atxn1l	0.0671411	0.69707	0.383049
20239	Atxn2	0.0386632	0.847767	0.575404
233871	Atxn2l	0.105325	0.204328	0.0581663
110616	Atxn3	-0.0370503	0.921038	0.698202
246103	Atxn7	-0.142945	0.414611	0.163357
380753	Atxn7l1	0.108078	0.58139	0.278274
72522	Atxn7l2	0.17364	0.494957	0.214529
217218	Atxn7l3	-0.00701578	0.973959	0.912595
382423	Atxn7l3b	-0.0219123	0.926441	0.745984
245128	AU018091	0.293236	0.926441	0.821402
239691	AU021092	-1.24815	0.804817	0.509883
230696	AU022252	-0.277377	0.0537281	0.0102789
100317	AU040320	0.108375	0.397728	0.153306
216177	AU041133	0.0733331	0.930632	0.835505
11992	Auh	0.236904	0.1373	0.0340277
69885	Aunip	-0.817152	0.0307268	0.00520655
11993	Aup1	0.083858	0.490713	0.211196
20878	Aurka	-0.136083	0.637921	0.324468
66077	Aurkaip1	-0.2773	0.0036625	0.000393614
20877	Aurkb	-0.147668	0.583756	0.280163
20871	Aurkc	0.0683486	0.990042	0.977666
319974	Auts2	0.41964	0.000115057	7.39834e-06
74268	Aven	-0.0273297	0.93887	0.851153
11567	Avil	-0.815119	0.172674	0.0464785
78937	Avl9	0.179884	0.198905	0.0560363
69534	Avpi1	-0.24777	0.0932531	0.020649
54140	Avpr1a	-0.82638	0.926441	0.774069
101835	AW146154	-0.26831	0.643493	0.329009
105351	AW209491	-0.181571	0.575007	0.273084
106064	AW549877	0.147505	0.15759	0.0410252
244810	AW551984	-1.0096	0.0221673	0.00347136
225289	AW554918	-0.152329	0.711543	0.397939
245532	Awat2	-0.108377	0.965749	0.896466
77352	Axdnd1	-0.442139	0.85302	0.595812
12005	Axin1	0.0881138	0.393104	0.150527
12006	Axin2	-1.15686	7.49748e-17	6.55031e-19
26362	Axl	0.0528217	0.572946	0.271395
246735	AY074887	1.03439	0.926441	0.799884
12007	Azgp1	1.29676	0.711771	0.399978
27215	Azi2	0.0900388	0.532071	0.238643
54375	Azin1	-0.338356	7.04597e-06	3.36372e-07
242669	Azin2	-0.0789896	0.730568	0.422616
333467	B020031M17Rik	1.93105	0.830792	0.551309
78521	B230219D22Rik	-0.0589075	0.71819	0.40842
245305	B230307C23Rik	-0.263449	0.258595	0.0809919
12010	B2m	0.370847	3.09928e-05	1.73108e-06
26879	B3galnt1	0.0294851	0.921569	0.699412
97884	B3galnt2	-0.0940318	0.730311	0.422381
26877	B3galt1	0.307435	0.710235	0.395679
26878	B3galt2	1.34144	0.0580859	0.0113043
54218	B3galt4	-0.0414062	0.926441	0.804782
93961	B3galt5	NA	NA	NA
117592	B3galt6	-0.0786242	0.847595	0.574948
76898	B3gat1	-0.889164	0.926441	0.827502
280645	B3gat2	-1.82174	0.727044	0.418107
72727	B3gat3	0.135126	0.37866	0.142162
381694	B3glct	-0.0314619	0.926441	0.717599
53625	B3gnt2	0.305107	0.00232935	0.000233662
72297	B3gnt3	0.318148	0.0884383	0.0192493
231727	B3gnt4	-0.927885	0.847899	0.578988
272411	B3gnt6	0.0751133	0.990042	0.947873
227327	B3gnt7	-0.771701	0.00111118	9.89561e-05
232984	B3gnt8	0.396132	0.00300679	0.000312491
97440	B3gnt9	0.230176	0.0310924	0.00528636
210004	B3gntl1	-0.288564	0.297128	0.0985876
320148	B430306N03Rik	0.34362	0.000675792	5.58414e-05
14421	B4galnt1	-0.0869355	0.49966	0.217245
14422	B4galnt2	0.919529	0.302019	0.100885
330406	B4galnt3	-2.14282	0.00141926	0.000130659
330671	B4galnt4	0.072589	0.926441	0.763775
14595	B4galt1	0.0659148	0.480047	0.204934
53418	B4galt2	-0.348774	2.26634e-05	1.22487e-06
57370	B4galt3	-0.223728	0.214141	0.0620577
56375	B4galt4	-0.0352027	0.926441	0.814516
56336	B4galt5	0.00595036	0.977381	0.919603
56386	B4galt6	0.0311852	0.866006	0.615556
218271	B4galt7	-0.161261	0.344146	0.122998
108902	B4gat1	0.211427	0.0524171	0.00994155
27078	B9d1	-0.151524	0.739561	0.43101
232987	B9d2	0.0496701	0.926441	0.751686
118452	Baalc	-2.08779	1.63776e-06	6.51553e-08
12012	Baat	-0.889164	0.926441	0.827502
68251	Babam1	0.0921851	0.425152	0.17002
107976	Babam2	-0.0498497	0.847899	0.584835
23821	Bace1	-0.19878	0.00844521	0.00106363
56175	Bace2	0.697893	2.29687e-06	9.59361e-08
12013	Bach1	0.273403	0.00026759	1.92251e-05
12014	Bach2	-0.329469	0.337493	0.119068
12015	Bad	-0.112076	0.473511	0.200629
12017	Bag1	-0.145441	0.0697997	0.0142051
213539	Bag2	-0.590156	1.26771e-08	3.23522e-10
29810	Bag3	0.100962	0.371186	0.138153
67384	Bag4	-0.160777	0.364688	0.134552
70369	Bag5	-0.180649	0.202955	0.0575958
224727	Bag6	-0.0803256	0.336116	0.118302
268515	Bahcc1	0.0759603	0.680746	0.36591
228536	Bahd1	0.0782815	0.605407	0.29687
108100	Baiap2	0.146604	0.129792	0.0317232
66898	Baiap2l1	0.326334	0.7361	0.427762
207495	Baiap2l2	-0.176686	0.926441	0.826597
545192	Baiap3	1.96823	0.672335	0.355787
12018	Bak1	-0.182039	0.0466097	0.00861484
68010	Bambi	-0.42235	0.0217793	0.00338236
23825	Banf1	0.087417	0.683343	0.368515
242248	Bank1	0.137755	0.534401	0.240289
53325	Banp	0.065682	0.821042	0.532296
104416	Bap1	-0.00195463	0.990042	0.976236
12021	Bard1	-0.700859	0.0175157	0.00259014
12022	Barx1	1.03439	0.926441	0.799884
12023	Barx2	-1.819	0.730904	0.423125
70350	Basp1	-0.0945408	0.295948	0.0979799
53314	Batf	0.54741	0.714111	0.404594
74481	Batf2	0.25293	0.533787	0.239781
381319	Batf3	0.262257	0.742638	0.434938
12028	Bax	-0.0465785	0.824321	0.536414
217578	Baz1a	0.0202552	0.930033	0.83368
22385	Baz1b	-0.0624504	0.559132	0.260615
116848	Baz2a	-0.101737	0.421258	0.16754
407823	Baz2b	0.067792	0.741546	0.433946
544881	BB287469	2.5153	0.647971	0.332979
170770	Bbc3	0.429814	0.0475874	0.00883201
100503572	Bbip1	0.0323323	0.930163	0.834332
72873	Bbof1	-0.377483	0.798951	0.501351
170442	Bbox1	1.39405	0.45176	0.186381
52028	Bbs1	0.265747	0.308942	0.104316
71769	Bbs10	0.0598278	0.936178	0.846361
241950	Bbs12	-0.484235	0.119027	0.0282712
67378	Bbs2	0.136244	0.668979	0.352265
102774	Bbs4	-0.195454	0.538915	0.244687
72569	Bbs5	-0.0521398	0.931997	0.837277
71492	Bbs7	-0.135925	0.646206	0.331272
319845	Bbs9	0.260355	0.12868	0.0313528
70508	Bbx	-0.082438	0.604235	0.296166
214489	BC003965	0.00996867	0.987974	0.937664
80748	BC004004	-0.0109198	0.951646	0.873067
79555	BC005537	0.0744576	0.367658	0.136212
227707	BC005624	0.0802027	0.589418	0.284409
666584	BC024063	-0.0968852	0.926441	0.714166
414069	BC024978	-0.0463182	0.926441	0.785333
229600	BC028528	-0.116212	0.728617	0.420329
613262	BC029722	-0.0166538	0.926441	0.813449
234290	BC030500	-0.889164	0.926441	0.827502
407819	BC031181	-0.0442794	0.852867	0.595555
207792	BC034090	0.00478633	0.990042	0.96557
232406	BC035044	1.03439	0.926441	0.799884
270802	BC048403	-0.112993	0.727177	0.418383
408058	BC048507	1.03439	0.926441	0.799884
408059	BC049352	0.348368	0.872461	0.627412
320135	BC049715	-0.216001	0.906845	0.677822
193286	BC049762	1.07438	0.705408	0.39085
57355	BC051019	-0.889164	0.926441	0.827502
407788	BC051142	0.543	0.470583	0.198861
381306	BC055324	-0.299765	0.34665	0.124465
329716	BC107364	0.0726217	0.990042	0.982542
625360	BC147527	0.58422	0.0316604	0.005417
57278	Bcam	0.346794	0.767518	0.464951
12032	Bcan	0.487344	0.718905	0.409411
12033	Bcap29	-0.0250708	0.926441	0.826044
27061	Bcap31	0.0605662	0.608547	0.299593
12927	Bcar1	0.123537	0.263912	0.083154
29815	Bcar3	0.0845264	0.744103	0.436732
76960	Bcas1	-0.919964	0.898072	0.665806
68183	Bcas2	-0.110309	0.46475	0.195157
192197	Bcas3	0.283342	0.0066373	0.000797243
12035	Bcat1	-0.717595	8.02267e-12	1.30504e-13
12036	Bcat2	0.149826	0.225287	0.0667085
66165	Bccip	-0.147954	0.203082	0.0576557
75284	Bcdin3d	-0.211621	0.711969	0.40103
12038	Bche	2.51774	0.712342	0.401337
12039	Bckdha	0.2594	0.00341392	0.000361774
12040	Bckdhb	-0.242013	0.104851	0.0239741
12041	Bckdk	0.0918694	0.413615	0.162769
12042	Bcl10	0.387555	5.67844e-06	2.67071e-07
14025	Bcl11a	-0.889164	0.926441	0.827502
58208	Bcl11b	-0.828225	0.552455	0.255145
12043	Bcl2	-0.431271	0.00595576	0.000700636
12044	Bcl2a1a	0.971519	0.31101	0.105361
12045	Bcl2a1b	-0.0364045	0.926441	0.762832
12046	Bcl2a1c	-0.139036	0.94353	0.859059
12047	Bcl2a1d	-0.194417	0.726663	0.416931
12048	Bcl2l1	-0.227257	0.00312843	0.00032728
12125	Bcl2l11	0.521627	1.55657e-10	2.91737e-12
75736	Bcl2l12	0.102909	0.804817	0.509815
94044	Bcl2l13	-0.0542751	0.741546	0.433891
66813	Bcl2l14	1.0126	0.490713	0.211446
229672	Bcl2l15	-0.214218	0.926441	0.715365
12050	Bcl2l2	-0.179007	0.140002	0.0349673
12051	Bcl3	-0.0458475	0.925302	0.706615
12053	Bcl6	0.0430091	0.847899	0.581987
12029	Bcl6b	-0.206631	0.853995	0.596958
77045	Bcl7a	-0.237404	0.527298	0.23431
12054	Bcl7b	-0.00838803	0.977073	0.918905
12055	Bcl7c	0.034178	0.914355	0.689194
77578	Bcl9	0.0818575	0.618793	0.307992
80288	Bcl9l	0.193833	0.0110081	0.00146238
72567	Bclaf1	0.0676907	0.643728	0.329319
382252	Bclaf3	-0.197436	0.472022	0.19972
63857	Bco1	0.0716099	0.990042	0.964105
170752	Bco2	0.19237	0.502688	0.218836
71458	Bcor	-0.151931	0.354548	0.128868
320376	Bcorl1	-0.0373949	0.926441	0.741082
110279	Bcr	0.0118964	0.951322	0.872376
66821	Bcs1l	-0.156969	0.598773	0.291746
71911	Bdh1	0.469404	0.797612	0.498741
69772	Bdh2	0.205393	0.69976	0.385793
12061	Bdkrb1	0.645747	0.440571	0.179455
12062	Bdkrb2	-0.736142	0.0549453	0.0105603
12064	Bdnf	-0.302011	0.112965	0.0263876
544971	Bdp1	-0.117027	0.50539	0.220643
65115	Bean1	-0.216631	0.916607	0.692736
56208	Becn1	0.0385935	0.822407	0.53449
380785	Begain	-0.187215	0.774141	0.471092
331623	Bend3	-0.0175899	0.965251	0.894935
666938	Bend4	-0.081253	0.830792	0.551919
67621	Bend5	0.213643	0.800643	0.503782
320705	Bend6	-0.341418	0.145916	0.0370696
209645	Bend7	1.03439	0.926441	0.799884
24115	Best1	0.00122018	0.998314	0.997721
212989	Best2	NA	NA	NA
382427	Best3	-0.312646	0.903805	0.672947
12068	Bet1	-0.0323026	0.926441	0.762007
54399	Bet1l	0.335704	0.0128753	0.00178404
19716	Bex1	-2.36618	0.712353	0.402081
12069	Bex2	-0.509796	0.926441	0.748057
12070	Bex3	-0.238783	0.0269273	0.00442626
328660	Bex6	0.070504	0.990042	0.976958
67118	Bfar	0.10946	0.465468	0.195862
12075	Bfsp1	0.304023	0.421796	0.167879
107993	Bfsp2	1.03439	0.926441	0.799884
12096	Bglap	-0.754277	0.0610355	0.0120366
12097	Bglap2	-0.481613	0.283742	0.092546
12095	Bglap3	-0.342505	0.917642	0.694492
12111	Bgn	-0.0331531	0.885683	0.645979
17341	Bhlha15	1.03439	0.926441	0.799884
320522	Bhlha9	1.03439	0.926441	0.799884
70237	Bhlhb9	-0.434992	0.000460915	3.59398e-05
59058	Bhlhe22	0.204246	0.400069	0.154515
20893	Bhlhe40	-0.459343	1.09664e-09	2.35267e-11
79362	Bhlhe41	-0.035324	0.867396	0.620039
12116	Bhmt	2.07946	0.615061	0.30512
64918	Bhmt2	NA	NA	NA
83675	Bicc1	0.135187	0.104851	0.023973
12121	Bicd1	-0.1184	0.962643	0.889851
76895	Bicd2	0.130891	0.176609	0.0479531
75665	Bicdl1	-0.019807	0.976335	0.917756
212733	Bicdl2	1.03439	0.926441	0.799884
243842	Bicra	0.35919	0.00135562	0.000124001
210982	Bicral	0.0841486	0.652638	0.337524
12122	Bid	0.156807	0.130634	0.0319757
12124	Bik	-0.146688	0.810896	0.520252
30948	Bin1	0.188621	0.0175485	0.00259707
668218	Bin2	0.0571342	0.83132	0.55258
57784	Bin3	-0.0199612	0.926441	0.797113
11797	Birc2	0.231342	0.0702177	0.0143316
11796	Birc3	0.376917	6.64972e-05	4.03286e-06
11799	Birc5	-0.21271	0.373345	0.139375
12211	Birc6	0.0328469	0.875499	0.631327
246229	Bivm	-0.020012	0.947349	0.865451
53619	Blcap	0.0285104	0.926441	0.713973
12143	Blk	0.0726216	0.990042	0.982573
12144	Blm	-0.4073	0.130832	0.0320391
104184	Blmh	-0.0116656	0.964084	0.892944
17060	Blnk	0.158754	0.155554	0.0402934
14533	Bloc1s1	0.0182215	0.93887	0.851117
73689	Bloc1s2	0.0995912	0.751049	0.446221
232946	Bloc1s3	0.342425	0.0482315	0.0089726
117197	Bloc1s4	-0.0279746	0.926441	0.79841
17828	Bloc1s5	0.0742239	0.795251	0.495515
18457	Bloc1s6	-0.0711007	0.711771	0.398693
109778	Blvra	0.0250082	0.926441	0.753254
233016	Blvrb	0.408625	6.73684e-09	1.63587e-10
66352	Blzf1	0.0691531	0.845214	0.57126
67254	Bmerb1	0.175444	0.926441	0.779481
171543	Bmf	0.5575	3.30169e-06	1.4439e-07
12151	Bmi1	0.0948409	0.493063	0.213185
12153	Bmp1	0.200509	0.00933062	0.00120104
12154	Bmp10	NA	NA	NA
12155	Bmp15	-1.82678	0.725972	0.416363
12156	Bmp2	-1.31855	3.43908e-13	4.58085e-15
140780	Bmp2k	0.211667	0.0117913	0.00159284
110075	Bmp3	-2.28609	8.58738e-48	9.61632e-51
12159	Bmp4	-0.393176	0.0260752	0.0042493
12160	Bmp5	-0.833234	0.000269221	1.93899e-05
12161	Bmp6	-0.00872041	0.990042	0.976613
12162	Bmp7	1.03439	0.926441	0.799884
12163	Bmp8a	-3.31649	2.07633e-16	1.88457e-18
12164	Bmp8b	1.92916	0.830792	0.551936
73230	Bmper	-0.220916	0.267317	0.0846048
12166	Bmpr1a	0.118615	0.169269	0.0451773
12167	Bmpr1b	0.784799	0.0103493	0.00135606
12168	Bmpr2	0.121512	0.341356	0.121176
213895	Bms1	-0.0469601	0.811293	0.521576
101148	Bmt2	-0.148867	0.305639	0.102606
12169	Bmx	-0.889164	0.926441	0.827502
107771	Bmyc	0.40873	0.145842	0.0370127
12173	Bnc1	-0.545757	0.788769	0.488221
242509	Bnc2	0.107674	0.438034	0.177841
224630	Bnip1	-0.329576	0.141936	0.0356869
12175	Bnip2	-0.0272821	0.874689	0.630331
12176	Bnip3	-0.465861	2.13279e-06	8.79916e-08
12177	Bnip3l	-0.0187522	0.926441	0.750734
100043324	Bnip3l-ps	-2.36618	0.712353	0.402081
207819	Bnip5	1.66182	0.663153	0.347975
171388	Bnipl	1.93078	0.830792	0.5514
117606	Boc	0.183834	0.129431	0.0315968
69556	Bod1	-0.243017	0.0142303	0.00200672
665775	Bod1l	0.25049	0.00805033	0.00100255
51800	Bok	-1.05612	1.21024e-17	9.76279e-20
69168	Bola1	0.0822406	0.861949	0.607762
66162	Bola2	-0.388209	0.207852	0.0596142
78653	Bola3	-0.298978	0.0846594	0.0181923
12181	Bop1	-0.244687	0.0011038	9.81038e-05
77744	Bora	-0.390976	0.214105	0.0620345
67774	Borcs5	0.250928	0.139861	0.0348932
71923	Borcs6	0.305278	0.0158278	0.00227524
66439	Borcs7	-0.368604	0.133959	0.0330181
72368	Borcs8	0.083385	0.69726	0.383253
12183	Bpgm	-0.52853	1.77046e-07	5.54083e-09
68021	Bphl	0.0866336	0.743317	0.435554
329547	Bpi	1.03439	0.926441	0.799884
545477	Bpifa6	1.03439	0.926441	0.799884
228801	Bpifb1	-0.889164	0.926441	0.827502
66557	Bpifb2	1.92916	0.830792	0.551936
381399	Bpifb4	-0.1896	0.965749	0.8965
228802	Bpifb5	0.0726217	0.990042	0.982542
433492	Bpifb9b	1.03439	0.926441	0.799884
270757	Bpifc	-0.252236	0.928897	0.832214
23827	Bpnt1	-0.311434	0.00596031	0.000701523
242291	Bpnt2	0.0442074	0.789104	0.488661
207165	Bptf	0.155057	0.0759491	0.0158595
109880	Braf	0.0604549	0.816211	0.525988
72399	Brap	0.0716111	0.58602	0.28197
231841	Brat1	0.00204485	0.990042	0.982003
12189	Brca1	-0.349068	0.0986414	0.0222665
12190	Brca2	-0.18206	0.596314	0.289775
210766	Brcc3	-0.196236	0.315739	0.107672
223770	Brd1	0.110208	0.270276	0.0859768
14312	Brd2	0.00886952	0.939888	0.854118
67382	Brd3	0.0230793	0.926441	0.765213
100504116	Brd3os	0.166956	0.696222	0.38183
57261	Brd4	0.0860253	0.380492	0.143142
26992	Brd7	0.0507798	0.790998	0.490627
78656	Brd8	0.1377	0.221632	0.0651909
271508	Brd8dc	0.147784	0.938213	0.84963
105246	Brd9	0.0681376	0.718283	0.408736
114642	Brdt	0.061063	0.926441	0.775819
72308	Brf1	-0.0840209	0.544307	0.248943
66653	Brf2	-0.130488	0.612994	0.302963
55950	Bri3	0.240539	0.0350796	0.00611985
76809	Bri3bp	-0.245556	0.0176396	0.00261158
319259	Bricd5	0.0726217	0.990042	0.982533
56710	Brinp1	-0.6863	1.39221e-06	5.44837e-08
240843	Brinp2	1.93078	0.830792	0.5514
215378	Brinp3	0.324114	0.00710915	0.000866071
237911	Brip1	-0.309983	0.309906	0.104751
67832	Brix1	-0.0862594	0.62678	0.314823
101314	Brk1	-0.149463	0.0881086	0.0191204
107392	Brms1	0.0976764	0.715416	0.40605
52592	Brms1l	-0.389334	0.000865567	7.37999e-05
71678	Brox	-0.0285715	0.890945	0.65302
78783	Brpf1	-0.0974343	0.492757	0.212883
268936	Brpf3	-0.0176202	0.926441	0.824895
381979	Brsk1	-0.217354	0.404541	0.157172
75770	Brsk2	NA	NA	NA
93871	Brwd1	0.0301817	0.921406	0.698969
382236	Brwd3	-0.111658	0.751797	0.44748
14705	Bscl2	0.109556	0.343875	0.12282
100383	Bsdc1	0.0844274	0.558107	0.259893
12215	Bsg	-0.121783	0.0964874	0.0216097
12217	Bsn	-0.046155	0.948824	0.867626
192120	Bspry	0.655756	0.851917	0.594443
12182	Bst1	-0.0794801	0.926441	0.716223
69550	Bst2	0.298701	3.68496e-05	2.09365e-06
244813	Bsx	-2.37433	0.744103	0.436959
107182	Btaf1	-0.0997418	0.544183	0.2486
83962	Btbd1	0.111784	0.325408	0.112657
68815	Btbd10	-0.00931193	0.980458	0.925445
74007	Btbd11	-0.153604	0.468102	0.197453
72014	Btbd17	0.0726217	0.990042	0.982545
78611	Btbd19	-0.179654	0.44434	0.181749
208198	Btbd2	0.0510445	0.79858	0.500743
228662	Btbd3	0.238928	0.179564	0.0489788
100862323	Btbd35f22	NA	NA	NA
399566	Btbd6	-0.0135414	0.977808	0.920294
238386	Btbd7	-0.0107141	0.963631	0.892076
100503185	Btbd8	0.00277511	0.992555	0.987801
224671	Btbd9	0.0238268	0.926441	0.751786
12223	Btc	-0.061439	0.969149	0.903233
26363	Btd	-0.138384	0.228292	0.0680557
218490	Btf3	-0.160533	0.0305944	0.00518051
70533	Btf3l4	-0.114228	0.382919	0.144729
12226	Btg1	0.165755	0.0453855	0.00834161
12227	Btg2	0.332001	0.354793	0.12927
12228	Btg3	-0.290642	0.0129022	0.00178853
12229	Btk	0.133311	0.348529	0.125769
208154	Btla	0.750452	0.639698	0.325749
12231	Btn1a1	1.92882	0.847899	0.58334
238555	Btn2a2	0.0711304	0.990042	0.978046
547431	Btnl2	0.470456	0.776318	0.473423
632126	Btnl4	0.0688801	0.990042	0.976328
624681	Btnl6	0.657256	0.907983	0.67961
237754	Btnl9	-0.253346	0.954907	0.878084
12234	Btrc	0.113186	0.492774	0.212944
12235	Bub1	-0.533519	0.00651473	0.000778297
12236	Bub1b	-0.168328	0.247694	0.0761899
12237	Bub3	0.0191014	0.926441	0.769801
215051	Bud13	-0.142264	0.554971	0.257176
66138	Bud23	-0.190536	0.140675	0.0352326
231889	Bud31	-0.193652	0.156669	0.040693
23828	Bves	-0.734757	0.679351	0.363019
53414	Bysl	-0.29966	0.00269064	0.000276724
66882	Bzw1	-0.157556	0.0647393	0.0129082
66912	Bzw2	-0.384667	0.000144822	9.60244e-06
223665	C030006K11Rik	-0.0774482	0.799779	0.502437
620078	C130026I21Rik	0.102092	0.926441	0.759149
319772	C130050O18Rik	-0.620791	0.00437099	0.000484538
226777	C130074G19Rik	0.6863	0.679941	0.365197
57316	C1d	0.248562	0.0424023	0.00767974
94192	C1galt1	-0.00786746	0.990042	0.957116
59048	C1galt1c1	-0.070453	0.840449	0.566178
12259	C1qa	0.273707	4.98766e-09	1.18761e-10
12260	C1qb	0.218497	0.00044723	3.46882e-05
12261	C1qbp	-0.239839	0.00454761	0.000507643
12262	C1qc	0.310177	2.05347e-08	5.37362e-10
23829	C1ql1	0.380053	0.855206	0.598954
226359	C1ql2	-1.78881	0.847899	0.587504
227580	C1ql3	-0.524689	0.204118	0.0580527
239659	C1ql4	0.0726217	0.990042	0.982563
56745	C1qtnf1	0.212447	0.00382223	0.000414956
67389	C1qtnf12	-0.122491	0.465065	0.195406
69183	C1qtnf2	0.76031	0.00133284	0.000121524
81799	C1qtnf3	-1.02033	0.0251526	0.004053
67445	C1qtnf4	-0.737404	0.866857	0.618496
235312	C1qtnf5	0.198978	0.0874226	0.0189303
72709	C1qtnf6	0.264709	0.0656481	0.0131552
109323	C1qtnf7	2.09178	0.00129543	0.000117884
239126	C1qtnf9	2.51548	0.679351	0.364173
50909	C1ra	0.706047	7.2846e-20	4.59393e-22
667277	C1rb	0.39661	0.926441	0.794373
232371	C1rl	0.0493504	0.847899	0.580287
50908	C1s1	0.720111	2.18885e-43	3.09615e-46
317677	C1s2	-0.775284	0.620195	0.309027
12263	C2	0.492849	4.83029e-09	1.1359e-10
207781	C2cd2	0.0266354	0.931996	0.837077
71764	C2cd2l	0.172912	0.225485	0.0667939
277939	C2cd3	0.295311	0.00825445	0.00103333
244911	C2cd4a	0.483986	0.926441	0.718523
75697	C2cd4b	NA	NA	NA
237397	C2cd4c	-0.620439	0.305647	0.102631
74741	C2cd5	0.0983307	0.661144	0.345389
73463	C2cd6	NA	NA	NA
12266	C3	1.03118	1.62335e-87	6.69738e-91
77644	C330007P06Rik	-0.0346106	0.870667	0.625123
77422	C330018D20Rik	0.0165867	0.979793	0.924413
12267	C3ar1	-0.0280253	0.909055	0.681402
12268	C4b	0.251574	0.0188617	0.00284254
12269	C4bp	1.75221	0.324869	0.112375
12273	C5ar1	0.0568085	0.710305	0.396348
319430	C5ar2	-0.379104	0.01366	0.00190888
12274	C6	0.0726217	0.990042	0.982563
109828	C7	-2.77724	0.626707	0.314554
97130	C77080	-0.00428397	0.990042	0.968409
232196	C87436	0.102753	0.692234	0.377565
230558	C8a	0.968945	0.926441	0.718935
69379	C8g	-0.00644875	0.992555	0.987214
12279	C9	1.96732	0.696284	0.382142
73205	C9orf72	-0.00310661	0.990042	0.978751
67770	Caap1	-0.155391	0.69881	0.384422
12283	Cab39	0.128339	0.137307	0.0340374
69008	Cab39l	-0.401166	7.08024e-06	3.38843e-07
73287	Cabcoco1	1.07184	0.742062	0.434557
104248	Cabin1	0.0940373	0.370354	0.137756
63955	Cables1	0.05262	0.926441	0.720341
252966	Cables2	-0.0171616	0.948721	0.867462
29867	Cabp1	-0.41489	0.926441	0.769342
73660	Cabp4	0.0724874	0.990042	0.969137
29865	Cabp5	1.03439	0.926441	0.799884
192650	Cabp7	1.03439	0.926441	0.799884
71132	Cabyr	0.0724397	0.977284	0.919339
381356	Cacfd1	-0.0841023	0.641689	0.327703
320508	Cachd1	0.0647137	0.833733	0.555832
12286	Cacna1a	0.160405	0.150262	0.0386127
12287	Cacna1b	0.352574	0.650737	0.335129
12288	Cacna1c	-0.0762913	0.748531	0.443507
12289	Cacna1d	0.076997	0.71121	0.397375
54652	Cacna1f	0.160109	0.921189	0.698425
12291	Cacna1g	-0.0913002	0.380596	0.143225
58226	Cacna1h	0.499884	0.696222	0.381985
239556	Cacna1i	1.32696	0.226094	0.0670938
12293	Cacna2d1	0.0555098	0.758539	0.454846
56808	Cacna2d2	0.96773	0.926441	0.735707
12294	Cacna2d3	-0.44334	0.916081	0.692015
319734	Cacna2d4	-1.78934	0.866006	0.617035
12295	Cacnb1	0.19559	0.541856	0.247225
12296	Cacnb2	-0.448556	0.0344428	0.00599907
12297	Cacnb3	0.00869206	0.97004	0.904541
12298	Cacnb4	1.48722	0.0288998	0.00483906
12300	Cacng2	0.0726217	0.990042	0.982542
54376	Cacng3	1.03439	0.926441	0.799884
54377	Cacng4	-0.889164	0.926441	0.827502
54378	Cacng6	3.2517	0.368582	0.136793
81904	Cacng7	-0.0689708	0.709065	0.394171
81905	Cacng8	0.49171	0.312448	0.106071
70312	Cactin	-0.169544	0.110774	0.0257757
78832	Cacul1	0.0433042	0.817779	0.529023
12301	Cacybp	-0.178015	0.0503828	0.0095082
69719	Cad	-0.289035	0.000180586	1.23676e-05
54725	Cadm1	0.0739669	0.642559	0.328305
239857	Cadm2	0.65346	0.926441	0.771124
94332	Cadm3	1.65838	0.550966	0.254132
260299	Cadm4	-0.567354	0.847899	0.579745
27062	Cadps	-0.853906	0.00321383	0.000337597
320405	Cadps2	NA	NA	NA
71213	Cage1	0.125745	0.926441	0.730919
12310	Calca	-3.10409	0.412138	0.161751
116903	Calcb	-1.41178	0.837831	0.56186
67488	Calcoco1	0.309712	2.14096e-05	1.15206e-06
76815	Calcoco2	0.0735579	0.990042	0.975983
[truncated: 15,259 more rows]

## Sheet: Resting vs. VD3PGE2 stimulation
gene_id	gene_symbol	diffexp_log2fc_Resting-vs-VD3 PGE2	diffexp_deseq2_qvalue_Resting-vs-VD3 PGE2	diffexp_deseq2_pvalue_Resting-vs-VD3 PGE2
66050	0610009B22Rik	0.082903	0.751705	0.530173
71675	0610010F05Rik	0.218405	0.131392	0.0526549
104457	0610010K14Rik	-0.300008	0.00166978	0.000370161
106264	0610012G03Rik	-0.11096	0.297525	0.144645
68364	0610030E20Rik	-0.0484836	0.868258	0.685456
76261	0610040J01Rik	-0.990608	0.716844	0.489907
102634333	1110002E22Rik	0.183501	0.896548	0.771886
56372	1110004F10Rik	-0.0730817	0.466224	0.264242
73737	1110008P14Rik	0.257314	0.0469916	0.0155395
73721	1110017D15Rik	-0.719228	0.845285	0.655812
68635	1110025M09Rik	-0.0989315	0.822693	0.629979
68721	1110032A03Rik	-0.0295538	0.909112	0.836959
68725	1110032F04Rik	-1.84619	0.789765	0.588158
117171	1110038F14Rik	-0.214154	0.0657765	0.0230691
228356	1110051M20Rik	-0.192807	0.143298	0.0585467
66206	1110059E24Rik	-0.0966017	0.657664	0.431982
66202	1110059G10Rik	-0.207483	0.173711	0.0740828
68920	1110065P20Rik	-0.101625	0.600184	0.378509
68918	1190005I06Rik	-1.35232	0.16024	0.0670269
544717	1190007I07Rik	0.0286607	0.953629	0.905074
71775	1300017J02Rik	0.754672	0.759228	0.540204
69784	1500009L16Rik	-1.03592	0.106378	0.0407897
320309	1520401A03Rik	-1.20531	0.660268	0.434618
67912	1600012H06Rik	0.158242	0.0601669	0.0207658
72244	1600014C10Rik	0.270066	0.0038106	0.000915891
72240	1600014C23Rik	0.0127743	0.999102	0.99681
75462	1700001C19Rik	0.0127743	0.999102	0.996812
71826	1700001F09Rik	NA	NA	NA
69282	1700001J03Rik	1.59752	0.282315	0.135276
69315	1700001L19Rik	-1.79756	0.261427	0.122679
73598	1700001O22Rik	NA	NA	NA
72215	1700001P01Rik	NA	NA	NA
71837	1700003E16Rik	-0.598877	0.392761	0.207995
75480	1700003F12Rik	-0.0259216	0.981818	0.945911
69327	1700007K13Rik	NA	NA	NA
69349	1700008O03Rik	0.0206178	0.999102	0.99131
75471	1700009N14Rik	2.87062	0.433653	0.238706
66931	1700010I14Rik	0.339937	0.687579	0.460808
69324	1700012B07Rik	-0.949011	0.896548	0.816092
69325	1700012B09Rik	0.974542	0.896548	0.811237
75504	1700013F07Rik	0.974542	0.896548	0.811237
75514	1700013H16Rik	-2.84328	0.441251	0.244763
102638268	1700014D04Rik	-0.989403	0.793737	0.595036
69428	1700016C15Rik	0.58996	0.896548	0.775462
74218	1700016H13Rik	-1.84433	0.767471	0.558586
74230	1700016K19Rik	-1.46693	0.75348	0.533747
74211	1700017B05Rik	0.378132	1.16456e-10	1.12928e-11
76405	1700018B08Rik	-0.949011	0.896548	0.816092
69396	1700018F24Rik	NA	NA	NA
67080	1700019D03Rik	-0.400936	0.896646	0.816234
75656	1700020A23Rik	0.974542	0.896548	0.811237
66330	1700020L24Rik	-0.5662	0.878709	0.699929
69399	1700025G04Rik	-0.664157	2.58488e-19	1.47546e-20
75641	1700029I15Rik	NA	NA	NA
69479	1700029J07Rik	-0.200729	0.896548	0.744581
69528	1700030J22Rik	-0.313365	0.685606	0.458758
72254	1700030K09Rik	-0.386924	0.0232487	0.00689703
78414	1700034E13Rik	NA	NA	NA
73297	1700034I23Rik	NA	NA	NA
73261	1700037C18Rik	-0.00546077	0.999102	0.987809
67326	1700037H04Rik	-0.185911	0.115302	0.0449974
666214	1700049E17Rik1	0.0198493	0.999102	0.985787
100041722	1700049E17Rik2	-0.726666	0.59023	0.369577
73363	1700056E22Rik	-0.890704	0.259682	0.121571
78459	1700057G04Rik	0.0127743	0.999102	0.996824
73410	1700065D16Rik	-0.949011	0.896548	0.816092
73449	1700066B19Rik	0.580067	0.896548	0.801189
73467	1700066M21Rik	-0.0825505	0.799237	0.602866
73453	1700067K01Rik	0.903533	0.896548	0.729728
27660	1700088E04Rik	-0.288611	0.767471	0.556892
74307	1700092M07Rik	-0.949011	0.896548	0.816092
67358	1700093K21Rik	0.0118399	0.999102	0.99482
73545	1700094D03Rik	0.130437	0.896548	0.750385
112418	1700102P08Rik	0.125051	0.944966	0.891867
58248	1700123O20Rik	0.172478	0.101164	0.0383767
73634	1700125H20Rik	1.87957	0.766408	0.548618
66276	1810009A15Rik	0.127395	0.481588	0.276661
69066	1810010H24Rik	0.273975	0.776643	0.5682
69053	1810013L24Rik	0.281327	0.000446152	8.89079e-05
613264	1810020O05Rik	-3.84482	0.09869	0.0372742
329509	1810024B03Rik	0.59149	0.896548	0.774833
69155	1810030O07Rik	-0.0296771	0.872122	0.690751
67704	1810037I17Rik	0.244152	0.0107202	0.00289435
72056	1810055G02Rik	-0.0277623	0.824515	0.6324
67705	1810058I24Rik	-0.125249	0.209336	0.0929512
72282	1810062G17Rik	-0.0803645	0.945506	0.892433
69864	1810065E05Rik	-0.949011	0.896548	0.816092
69861	2010003K11Rik	1.00867	0.685886	0.459154
75610	2010109A12Rik	-0.949011	0.896548	0.816092
630836	2010315B03Rik	0.265478	0.182825	0.0787475
72275	2200002D01Rik	0.797978	0.557318	0.338633
70153	2210016F16Rik	0.0626014	0.591354	0.370775
72357	2210016L21Rik	-0.0348518	0.871958	0.690547
72371	2210408I21Rik	0.00249025	0.999102	0.989915
100504263	2210418O10Rik	0.0825516	0.896548	0.743558
69478	2300009A05Rik	0.0975056	0.829613	0.637736
69549	2310009B15Rik	0.0434066	0.896548	0.813521
66374	2310011J03Rik	0.00705975	0.966991	0.92394
66367	2310022A10Rik	0.0854195	0.520218	0.30795
69551	2310022B05Rik	0.0667831	0.392245	0.207642
66952	2310030G06Rik	-1.76276	0.000480595	9.63697e-05
67862	2310033P09Rik	0.0052583	0.999102	0.973472
67101	2310039H08Rik	-0.102635	0.745324	0.521552
68277	2310057M21Rik	0.128122	0.667202	0.440952
69662	2310061I04Rik	0.331334	0.0215223	0.00631087
668661	2410002F23Rik	0.0101707	0.953529	0.904753
66421	2410004B18Rik	-0.0635452	0.799227	0.602724
73667	2410004P03Rik	0.377829	0.848147	0.660581
76797	2410137M14Rik	NA	NA	NA
72307	2510002D24Rik	-0.23736	0.40912	0.220456
72190	2510009E07Rik	-0.375524	8.68839e-09	9.8775e-10
66567	2510022D24Rik	-0.219861	0.675386	0.448042
77034	2510039O18Rik	0.172796	0.0020801	0.000471232
66520	2610001J05Rik	-0.152987	0.0580113	0.0198953
67028	2610002M06Rik	-0.166951	0.239024	0.109694
72128	2610008E11Rik	-0.112898	0.48813	0.281808
554327	2610042L04Rik	-3.16582	0.287854	0.138698
72139	2610044O15Rik8	-0.422574	0.108631	0.0418386
67157	2610301B20Rik	-0.0655824	0.869179	0.686595
70458	2610318N02Rik	-0.34674	0.834949	0.643545
72503	2610507B11Rik	0.0219867	0.770212	0.561623
330173	2610524H06Rik	-0.250093	0.155905	0.0646778
70045	2610528A11Rik	-0.732241	0.231066	0.105172
76967	2700049A03Rik	-0.199276	0.346713	0.176285
68046	2700062C07Rik	-0.153589	0.623228	0.400586
108899	2700081O15Rik	-0.597556	3.38937e-13	2.75031e-14
72658	2700097O09Rik	0.734194	0.1577	0.0656655
66523	2810004N23Rik	0.0851302	0.626682	0.40344
72650	2810006K23Rik	-0.192109	0.427925	0.233531
69944	2810021J22Rik	-0.112826	0.737858	0.513365
70419	2810408A11Rik	-0.892235	0.129491	0.0517318
72792	2810459M11Rik	NA	NA	NA
243219	2900026A02Rik	-0.134734	0.0527984	0.0177883
73103	3110009E18Rik	0.135982	0.896548	0.800238
73176	3110040M04Rik	-2.84529	0.400799	0.214173
67290	3110040N11Rik	-0.0405066	0.896548	0.771961
73212	3110082I17Rik	-0.0767968	0.67338	0.446232
433868	3110082J24Rik	-0.949011	0.896548	0.816092
69277	3300002I08Rik	-0.110905	0.5601	0.340887
100504518	3425401B19Rik	-1.30441	0.703925	0.477698
70691	3830403N18Rik	0.841474	0.375092	0.195561
218734	3830406C13Rik	-0.207792	0.148744	0.0611606
381218	4430402I18Rik	-0.322205	0.721068	0.494117
67392	4833420G17Rik	0.0197139	0.905475	0.830497
97820	4833439L19Rik	0.294815	8.62685e-07	1.19603e-07
70909	4921504E06Rik	-0.949011	0.896548	0.816092
70821	4921507P07Rik	-2.46811	0.360085	0.185424
70900	4921517D22Rik	NA	NA	NA
66714	4921524J17Rik	0.164505	0.43677	0.241322
77049	4921528I07Rik	-0.949011	0.896548	0.816092
67430	4921536K21Rik	0.234166	0.818645	0.625389
228602	4930402H24Rik	0.322969	5.74189e-06	8.75017e-07
432479	4930404N11Rik	-2.42711	0.628615	0.405911
73863	4930415O20Rik	0.974542	0.896548	0.811237
68281	4930430F08Rik	0.321366	0.116589	0.0456102
74666	4930432K21Rik	-0.554016	0.131683	0.0527951
73988	4930438A08Rik	0.607607	0.896548	0.79098
114671	4930444G20Rik	-0.572204	0.877832	0.69857
75799	4930444P10Rik	0.974542	0.896548	0.811237
75801	4930447C04Rik	0.674148	0.633011	0.40935
67609	4930453N24Rik	0.209366	0.0940933	0.0351811
626415	4930467E23Rik	-0.227791	0.813719	0.619779
214639	4930486L24Rik	-0.067628	0.896548	0.769679
75011	4930488N24Rik	-0.949011	0.896548	0.816092
75015	4930503B20Rik	-0.625441	0.738782	0.514709
269033	4930503L19Rik	-0.0461811	0.869233	0.686741
75087	4930505A04Rik	0.434839	0.896548	0.815714
102631730	4930512M02Rik	1.91862	0.601993	0.380341
75106	4930519F16Rik	-0.617603	0.264785	0.124688
102636203	4930519L02Rik	NA	NA	NA
100041734	4930522L14Rik	-0.278387	0.267402	0.126212
67647	4930523C07Rik	-1.15946	6.81222e-14	5.31995e-15
75129	4930524J08Rik	-0.590603	0.509482	0.299208
75311	4930550C14Rik	-0.561937	0.373471	0.194517
67654	4930558C23Rik	-0.949011	0.896548	0.816092
78809	4930562C15Rik	0.0127743	0.999102	0.99681
75304	4930563E22Rik	-0.284877	0.896548	0.735129
75258	4930563M21Rik	0.0127743	0.999102	0.99681
75269	4930564D02Rik	0.974542	0.896548	0.811237
75939	4930579G24Rik	-0.647627	0.00109808	0.000234442
381798	4930590J08Rik	0.19517	0.896548	0.731805
74054	4931406B18Rik	NA	NA	NA
70984	4931406C07Rik	-0.00766629	0.965229	0.92129
74359	4931414P19Rik	-0.0914492	0.81139	0.617235
74356	4931428F04Rik	-0.238425	0.327424	0.163761
229227	4932438A13Rik	-0.199062	0.0354502	0.011227
74387	4932438H23Rik	-0.788513	0.785144	0.579996
74426	4933402D24Rik	-2.4286	0.589152	0.368461
71046	4933405L10Rik	-1.20584	0.660114	0.43439
102635879	4933407O12Rik	0.542147	0.778911	0.571152
66765	4933411K16Rik	-0.0736056	0.968931	0.92746
71159	4933416I08Rik	0.0127743	0.999102	0.996807
71166	4933424G06Rik	-2.4299	0.556525	0.337887
74477	4933427D14Rik	0.0162543	0.964114	0.919711
100141474	4933428G20Rik	-0.401934	0.900096	0.822275
71248	4933428M09Rik	2.91154	0.212695	0.0947678
214106	4933430I17Rik	0.56769	0.494819	0.287518
99650	4933434E20Rik	0.190444	0.0592277	0.0203651
74471	4933440N22Rik	0.115942	0.845934	0.657352
381622	5031410I06Rik	NA	NA	NA
223739	5031439G07Rik	-0.192098	1.14372e-05	1.81751e-06
71351	5430402E10Rik	0.974542	0.896548	0.811237
77200	5430403G16Rik	-0.476762	0.381355	0.199934
230757	5730409E04Rik	-0.189297	0.0435268	0.0142131
70591	5730455P16Rik	0.128114	0.332868	0.167371
236366	5730507C01Rik	-0.929074	0.396721	0.211
244234	5830411N06Rik	0.427246	0.892499	0.717205
77877	6030458C11Rik	0.0754434	0.612666	0.390132
77727	6030468B19Rik	-0.949011	0.896548	0.816092
103712	6330403K07Rik	-3.44463	0.0242452	0.00724152
70730	6330409D20Rik	NA	NA	NA
234797	6430548M08Rik	0.0725423	0.513165	0.302162
320095	6430550D23Rik	-0.402119	0.696877	0.470784
235599	6430571L13Rik	-0.7226	0.682276	0.455559
211378	6720489N17Rik	-1.1444	0.000375586	7.37771e-05
228778	6820408C15Rik	0.974542	0.896548	0.811237
546157	7420426K07Rik	-0.949011	0.896548	0.816092
212163	8030462N17Rik	0.499059	2.20164e-05	3.60958e-06
100041574	9030025P20Rik	-0.298557	0.377415	0.197108
66808	9030624G23Rik	-0.427955	0.502741	0.29373
71583	9130008F23Rik	-0.210687	0.684501	0.457589
78921	9130019O22Rik	-0.190429	0.566142	0.345773
100043133	9130023H24Rik	-0.0410985	0.903632	0.827835
75758	9130401M01Rik	-0.0802491	0.600266	0.378711
212448	9330159F19Rik	-0.949011	0.896548	0.816092
328531	9330182O14Rik	-0.882527	0.896548	0.735554
230996	9430015G10Rik	-0.26969	0.15243	0.0629289
77252	9430038I01Rik	0.115947	0.74035	0.516722
115489041	9430078G10Rik	0.42603	0.896548	0.812005
319482	9530053A07Rik	4.87163	0.00585841	0.00147615
78672	9530057J20Rik	0.0198858	0.999102	0.984718
213673	9530068E07Rik	0.014029	0.888769	0.71229
68283	9530077C05Rik	-0.349352	0.538389	0.321865
328829	9830107B12Rik	1.90468	0.583258	0.360486
268759	9930012K11Rik	0.194911	0.529717	0.315111
240613	9930021J03Rik	0.0990146	0.401361	0.214919
194268	9930104L06Rik	0.195101	0.287221	0.138307
667214	9930111J21Rik1	-0.906953	3.16285e-24	1.43201e-25
245240	9930111J21Rik2	-0.925512	4.90943e-13	4.03905e-14
50518	a	-0.949011	0.896548	0.816092
319266	A130010J15Rik	-0.102292	0.74981	0.527725
69865	A1cf	2.23396	0.452908	0.253927
67575	A26c3	NA	NA	NA
232345	A2m	-0.854796	0.681619	0.454723
232400	A2ml1	-0.949011	0.896548	0.816092
215493	A3galt2	1.71148	0.314907	0.155547
97159	A430005L14Rik	-0.0320217	0.896548	0.80022
243308	A430033K04Rik	-0.464999	0.11428	0.0444628
319486	A430057M04Rik	-0.131632	0.923913	0.860376
239559	A4galt	1.59746	2.27731e-105	1.72779e-107
333424	A4gnt	0.00410497	0.999102	0.997418
330578	A530021J07Rik	-1.84433	0.767471	0.558586
381287	A530032D15Rik	-0.588644	0.440791	0.244289
328830	A530064D06Rik	1.01888	8.40049e-28	3.28132e-29
319997	A630001G21Rik	0.1182	0.691976	0.465805
105518	A630023A22Rik	3.18534	0.283106	0.135839
212427	A730008H23Rik	-0.284384	0.0780894	0.0282008
319764	A730046J19Rik	-0.949011	0.896548	0.816092
320492	A830018L16Rik	-4.27505	0.0132962	0.00368125
432999	A930007A09Rik	-0.367638	0.200263	0.0880773
77798	A930009A15Rik	0.974542	0.896548	0.811237
100034748	A930017K11Rik	0.0136799	0.999102	0.992536
105245580	A930018O16Rik	-1.46935	0.753256	0.532874
68243	A930018P22Rik	NA	NA	NA
320700	A930033H14Rik	0.125838	0.896548	0.737864
245350	AA414768	-0.371846	0.00080704	0.000167665
433470	AA467197	-0.0465608	0.896548	0.729133
100554	AA792892	NA	NA	NA
212439	AA986860	-0.451525	0.152225	0.0628173
223921	Aaas	-0.140393	0.299965	0.146187
78894	Aacs	0.0171358	0.896548	0.780694
67758	Aadac	0.0127743	0.999102	0.996824
546849	AAdacl4fm3	NA	NA	NA
23923	Aadat	1.86746	0.767471	0.552717
66939	Aagab	-0.0669985	0.494321	0.287082
269774	Aak1	0.137125	0.0169905	0.00485917
66273	Aamdc	-0.352163	0.0332997	0.0104253
227290	Aamp	0.110566	0.115457	0.0450784
11298	Aanat	0.974542	0.896548	0.811237
68295	Aar2	0.156733	0.1217	0.0479197
239435	Aard	-0.949011	0.896548	0.816092
234734	Aars	0.192114	6.39206e-05	1.11239e-05
224805	Aars2	-0.106133	0.535511	0.319701
69684	Aarsd1	-0.147053	0.316847	0.156855
231326	Aasdh	-0.336523	0.109654	0.0423477
67618	Aasdhppt	-0.0333115	0.896548	0.756698
30956	Aass	0.00880254	0.999102	0.996892
56321	Aatf	0.00120215	0.999102	0.990023
11302	Aatk	0.736322	1.09415e-12	9.18333e-14
105246961	AB010352	0.0593888	0.896548	0.742307
382062	AB124611	0.616755	5.61654e-11	5.33656e-12
268860	Abat	-0.0981635	0.344384	0.174795
11303	Abca1	0.955041	8.36045e-46	1.88805e-47
74591	Abca12	1.85154	0.789765	0.588267
268379	Abca13	-0.251671	0.896548	0.794398
67928	Abca14	-1.31069	0.683647	0.456926
381072	Abca17	-0.88072	0.896548	0.751493
11305	Abca2	0.129615	0.0819847	0.0298519
27410	Abca3	0.380014	1.22013e-11	1.11013e-12
11304	Abca4	-0.152919	0.896548	0.778377
217265	Abca5	-0.2397	0.242588	0.111739
76184	Abca6	-0.786353	0.000583402	0.000118506
27403	Abca7	0.365934	2.31223e-07	3.00284e-08
217258	Abca8a	-2.45025	5.93143e-20	3.29426e-21
27404	Abca8b	-0.391988	0.0225134	0.00664286
217262	Abca9	-0.874537	4.17508e-29	1.54917e-30
56199	Abcb10	0.0398378	0.855445	0.669716
27413	Abcb11	-1.31063	0.524798	0.311158
18671	Abcb1a	1.79757	6.6746e-72	8.78289e-74
18669	Abcb1b	0.0594072	0.584429	0.361514
18670	Abcb4	0.305282	0.00729572	0.00188198
74104	Abcb6	-0.133261	0.50498	0.295757
11306	Abcb7	0.122761	0.37837	0.197703
74610	Abcb8	-0.00384533	0.998412	0.969706
56325	Abcb9	-0.406649	0.0426887	0.0139166
17250	Abcc1	0.587468	7.66361e-32	2.58921e-33
224814	Abcc10	0.0484567	0.863298	0.679851
244562	Abcc12	-3.84479	0.092952	0.0346586
12780	Abcc2	-0.306883	0.907598	0.834543
76408	Abcc3	0.243448	1.88976e-05	3.07064e-06
239273	Abcc4	0.370833	4.85574e-05	8.30349e-06
27416	Abcc5	-0.287303	9.35045e-06	1.46262e-06
27421	Abcc6	-0.982644	0.748226	0.526211
20927	Abcc8	-1.84643	0.789765	0.588083
20928	Abcc9	3.42739	1.48379e-07	1.88651e-08
11666	Abcd1	-0.13067	0.0600852	0.0207205
26874	Abcd2	0.0214457	0.935217	0.877197
19299	Abcd3	0.0962242	0.264785	0.124692
19300	Abcd4	0.116593	0.35469	0.181392
24015	Abce1	0.284767	3.37625e-07	4.45071e-08
224742	Abcf1	0.128435	0.0229064	0.0067819
27407	Abcf2	0.378362	4.6313e-11	4.37573e-12
27406	Abcf3	0.0870111	0.397805	0.211812
11307	Abcg1	-1.36143	5.19752e-44	1.22922e-45
26357	Abcg2	-0.269388	0.00627563	0.00159206
27405	Abcg3	0.335416	0.382627	0.200805
192663	Abcg4	-0.984456	0.33313	0.167582
27409	Abcg5	0.974542	0.896548	0.811237
67470	Abcg8	0.974542	0.896548	0.811237
213012	Abhd10	0.0234848	0.930545	0.870259
68758	Abhd11	0.314525	0.0167285	0.00476738
76192	Abhd12	-0.623008	5.10006e-39	1.41173e-40
100504285	Abhd12b	0.974542	0.896548	0.811237
68904	Abhd13	0.294475	0.00084164	0.000175651
68644	Abhd14a	0.0386519	0.896548	0.737979
76491	Abhd14b	0.0174416	0.926714	0.864589
67477	Abhd15	-0.89503	5.18403e-09	5.79212e-10
193742	Abhd16a	0.0233304	0.874949	0.694784
216169	Abhd17a	0.0664024	0.453824	0.254605
226016	Abhd17b	0.274228	0.0203903	0.00594027
70178	Abhd17c	0.553324	1.93517e-13	1.55194e-14
269423	Abhd18	0.00193508	0.999102	0.994414
54608	Abhd2	0.372505	2.88681e-10	2.88151e-11
106861	Abhd3	0.698215	0.174342	0.0744243
105501	Abhd4	0.0886864	0.237195	0.10858
67469	Abhd5	0.197625	0.0250736	0.00752608
66082	Abhd6	-0.0602327	0.896548	0.791961
64296	Abhd8	-0.413049	1.03181e-07	1.2935e-08
11308	Abi1	0.0787653	0.280495	0.134045
329165	Abi2	0.12053	0.398099	0.212016
66610	Abi3	-0.30408	0.0274981	0.00835976
320712	Abi3bp	-0.555662	1.64525e-22	8.04533e-24
230234	Abitram	0.0640331	0.746956	0.524783
11350	Abl1	-0.054151	0.410103	0.221131
11352	Abl2	0.295732	7.20354e-05	1.26172e-05
226251	Ablim1	0.257838	9.61369e-05	1.71634e-05
231148	Ablim2	-0.150424	0.896548	0.757984
319713	Ablim3	0.738889	0.126012	0.049976
109934	Abr	0.0617853	0.43677	0.241286
223513	Abra	0.916597	0.896548	0.725249
73112	Abracl	-0.00696258	0.978356	0.940547
70681	Abraxas1	-0.1139	0.751391	0.529818
109359	Abraxas2	0.0281626	0.879707	0.700908
30946	Abt1	0.114849	0.526503	0.312481
80283	Abtb1	-0.142099	0.348316	0.177265
99382	Abtb2	0.150175	0.502059	0.293182
113868	Acaa1a	0.0747795	0.243141	0.112095
235674	Acaa1b	0.106194	0.94875	0.897451
52538	Acaa2	-0.389153	9.74945e-07	1.3586e-07
107476	Acaca	-0.264117	0.000569672	0.000115548
100705	Acacb	-0.294271	0.243371	0.112244
71985	Acad10	-0.0335946	0.901807	0.8247
102632	Acad11	0.223274	0.0404607	0.0130728
338350	Acad12	-0.253406	0.220664	0.0992472
66948	Acad8	-0.00379451	0.996678	0.966963
229211	Acad9	-0.11477	0.303807	0.148635
11363	Acadl	-0.0959245	0.345911	0.175816
11364	Acadm	-0.0587001	0.606709	0.384394
11409	Acads	-0.22352	0.0226909	0.00670722
66885	Acadsb	0.450563	7.99766e-13	6.66421e-14
11370	Acadvl	0.0920822	0.348828	0.177733
11595	Acan	-4.37996	3.18304e-05	5.30727e-06
216859	Acap1	-1.37251	0.00138042	0.000299797
78618	Acap2	0.0467881	0.61583	0.393823
140500	Acap3	-0.198562	0.0244923	0.00732113
110446	Acat1	-0.257266	0.000299083	5.76503e-05
110460	Acat2	-0.163435	0.120406	0.0473253
224530	Acat3	1.12932	4.62278e-07	6.18983e-08
170760	Acbd3	-0.0248717	0.861776	0.677836
74159	Acbd5	-0.0834503	0.345248	0.175356
72482	Acbd6	-0.0178871	0.902767	0.826569
78245	Acbd7	NA	NA	NA
329470	Accs	-0.165371	0.291573	0.14097
381411	Accsl	-0.882625	0.896548	0.735391
497652	Acd	-0.231846	0.0257545	0.0077549
11421	Ace	-0.469843	0.134544	0.0541575
70008	Ace2	-3.16818	0.319098	0.158424
171168	Acer1	NA	NA	NA
230379	Acer2	-0.188322	0.896548	0.784186
66190	Acer3	0.0257065	0.896548	0.783963
11423	Ache	-1.30798	0.401062	0.214616
56215	Acin1	0.0345269	0.68061	0.453665
13349	Ackr1	-0.949011	0.896548	0.816092
59289	Ackr2	1.23825	0.633645	0.409986
12778	Ackr3	1.30262	2.41283e-47	5.2344e-49
252837	Ackr4	-1.74464	1.98598e-16	1.32548e-17
104112	Acly	0.00769416	0.926039	0.86374
230161	Acnat1	0.974542	0.896548	0.811237
209186	Acnat2	1.00395	0.802165	0.606462
11428	Aco1	0.120397	0.187059	0.081017
11429	Aco2	0.127218	0.00966215	0.00258119
16365	Acod1	0.628018	0.219019	0.0981726
26897	Acot1	0.965238	0.0366141	0.0116524
329910	Acot11	-0.346347	0.00364489	0.000871307
74156	Acot12	-2.42982	0.589152	0.368053
66834	Acot13	0.0325999	0.896548	0.755702
171210	Acot2	0.0157018	0.961664	0.916804
171281	Acot3	0.906067	0.896548	0.728773
171282	Acot4	1.05632	0.0924601	0.0344115
217700	Acot6	-0.586918	0.208851	0.0926525
70025	Acot7	-0.094365	0.419307	0.227461
170789	Acot8	0.0945859	0.729397	0.503803
56360	Acot9	0.0991742	0.389029	0.205332
11430	Acox1	0.156821	0.0090032	0.00238168
93732	Acox2	0.0127743	0.999102	0.996822
80911	Acox3	-0.0990306	0.180419	0.0774463
74121	Acoxl	0.598334	0.857098	0.671987
11431	Acp1	0.0672839	0.537431	0.321134
11432	Acp2	0.38154	4.99404e-14	3.87778e-15
11433	Acp5	-0.357469	0.002665	0.000617004
66659	Acp6	0.10971	0.600266	0.3787
101744	Acp7	2.43635	0.62806	0.404883
56318	Acpp	2.20586	1.96759e-150	7.93055e-153
11434	Acr	-1.84433	0.767471	0.558586
54137	Acrbp	-0.3044	0.620563	0.398395
94180	Acsbg1	-0.371675	0.844764	0.654991
328845	Acsbg2	NA	NA	NA
78625	Acsbg3	-4.16734	0.0493809	0.0164721
264895	Acsf2	-0.0774972	0.575031	0.35294
257633	Acsf3	-0.0198562	0.938573	0.882662
14081	Acsl1	0.399556	2.43513e-08	2.87233e-09
74205	Acsl3	0.267638	0.00346172	0.000822393
50790	Acsl4	1.16344	3.13466e-74	3.95757e-76
433256	Acsl5	0.0638942	0.398614	0.212361
216739	Acsl6	0.0356447	0.938808	0.882939
117147	Acsm1	NA	NA	NA
20216	Acsm3	0.974542	0.896548	0.811237
272428	Acsm5	0.974542	0.896548	0.811237
68738	Acss1	-0.369707	0.0200699	0.00583861
60525	Acss2	0.0731882	0.751459	0.529954
380660	Acss3	-0.854801	2.12069e-06	3.07463e-07
11459	Acta1	-0.941022	0.216276	0.0966199
11475	Acta2	-1.33524	1.90173e-17	1.20612e-18
11461	Actb	0.10859	0.00660445	0.00168214
11464	Actc1	1.15005	0.600184	0.378512
11465	Actg1	0.0399561	0.5152	0.303897
11468	Actg2	-0.423844	6.13554e-05	1.06411e-05
70362	Actl10	-2.44846	0.216766	0.0968903
56456	Actl6a	0.169736	0.0813659	0.0296122
83766	Actl6b	-0.949011	0.896548	0.816092
11471	Actl7b	NA	NA	NA
109711	Actn1	0.0847049	0.128507	0.0512474
11472	Actn2	0.508482	0.896548	0.749068
11474	Actn3	-1.29873	6.08708e-11	5.8053e-12
60595	Actn4	0.0373757	0.558726	0.339653
56444	Actr10	0.221461	0.0196266	0.00569451
54130	Actr1a	0.201019	0.000110057	1.97856e-05
226977	Actr1b	0.189812	0.000644993	0.000131858
66713	Actr2	0.153985	0.00222952	0.000507989
74117	Actr3	-0.160028	0.000430613	8.55559e-05
242894	Actr3b	-2.33395	7.81925e-10	8.05979e-11
109275	Actr5	-0.0965136	0.754676	0.534952
67019	Actr6	-0.055743	0.896548	0.781835
56249	Actr8	0.0455489	0.789765	0.588483
76652	Actrt3	-0.949011	0.896548	0.816092
11477	Acvr1	0.269783	0.000280877	5.37414e-05
11479	Acvr1b	0.732279	1.4809e-17	9.30444e-19
269275	Acvr1c	0.974542	0.896548	0.811237
11480	Acvr2a	0.158601	0.393377	0.208662
11481	Acvr2b	0.140936	0.746166	0.523347
11482	Acvrl1	-0.804258	5.68434e-12	5.04047e-13
109652	Acy1	-0.294014	0.0849166	0.0311711
71670	Acy3	-0.641907	0.0444721	0.014585
66204	Acyp1	-0.429015	0.152858	0.0631857
75572	Acyp2	-0.0881916	0.896548	0.749343
11486	Ada	-0.831587	6.3149e-08	7.74812e-09
75894	Adal	0.238566	0.216766	0.0969028
11487	Adam10	0.206063	8.45574e-05	1.49959e-05
11488	Adam11	-0.711992	0.104781	0.0400779
11489	Adam12	0.403346	2.9414e-05	4.88868e-06
11490	Adam15	0.0259799	0.744984	0.52084
11491	Adam17	0.275691	3.90192e-07	5.16447e-08
13524	Adam18	0.0127743	0.999102	0.996812
11492	Adam19	-0.0208538	0.896548	0.770902
280668	Adam1a	-0.401886	0.220877	0.0993823
280667	Adam1b	NA	NA	NA
11495	Adam2	0.974542	0.896548	0.811237
56622	Adam21	-0.493715	0.79867	0.602067
11496	Adam22	-1.02371	1.31451e-13	1.04407e-14
23792	Adam23	0.845643	1.46352e-21	7.46898e-23
13522	Adam28	0.590136	0.896548	0.775286
11497	Adam3	0.0123218	0.999102	0.986025
71078	Adam30	0.00725897	0.999102	0.997436
353188	Adam32	0.195259	0.896548	0.773138
110751	Adam33	-0.936035	3.33336e-12	2.90639e-13
11498	Adam4	0.259283	0.896548	0.784298
11499	Adam5	-1.1735	4.72821e-05	8.07419e-06
11501	Adam8	1.43019	1.19011e-209	2.68058e-212
11502	Adam9	0.620833	1.83395e-47	3.9677e-49
58860	Adamdec1	2.87968	0.425882	0.232019
11504	Adamts1	0.845075	2.00183e-53	3.78509e-55
224697	Adamts10	-0.905321	5.00371e-21	2.62183e-22
239337	Adamts12	-0.749173	1.88488e-14	1.41888e-15
279028	Adamts13	0.49829	0.746153	0.523215
237360	Adamts14	0.5692	1.41241e-09	1.48934e-10
235130	Adamts15	1.98112	1.95566e-13	1.56953e-14
271127	Adamts16	-1.31319	2.8298e-06	4.15975e-07
233332	Adamts17	-2.92499	5.03936e-05	8.65033e-06
208936	Adamts18	-2.20476	0.490441	0.283665
216725	Adamts2	0.23635	3.55598e-09	3.91409e-10
223838	Adamts20	-1.48826	0.303884	0.148709
330119	Adamts3	0.483968	0.0143538	0.00402087
240913	Adamts4	-0.0428777	0.850913	0.66445
23794	Adamts5	0.62189	9.77053e-26	4.12921e-27
108154	Adamts6	-0.437981	0.0011076	0.000236672
108153	Adamts7	0.916534	1.35135e-14	1.00844e-15
30806	Adamts8	-0.69733	0.633204	0.409588
101401	Adamts9	0.212468	0.0558935	0.0190547
77739	Adamtsl1	-1.28874	1.29624e-62	2.01301e-64
77794	Adamtsl2	-3.79032	0.0418012	0.0135783
269959	Adamtsl3	-0.337649	0.00255117	0.000588988
229595	Adamtsl4	-0.706976	5.71565e-20	3.17103e-21
66548	Adamtsl5	1.02446	1.28526e-52	2.49266e-54
231821	Adap1	-0.336001	0.000165184	3.04304e-05
216991	Adap2	-0.231155	0.000495336	9.95018e-05
56417	Adar	-0.391717	8.7212e-14	6.88556e-15
110532	Adarb1	1.5954	3.39503e-133	1.73062e-135
94191	Adarb2	0.843994	0.317484	0.157415
30947	Adat1	-0.10735	0.858888	0.673986
66757	Adat2	0.169285	0.721497	0.49484
100113398	Adat3	0.249526	0.553166	0.33428
72113	Adck1	0.203383	0.187459	0.0812239
57869	Adck2	-0.0650389	0.7907	0.590932
268822	Adck5	-0.0379756	0.884687	0.706816
432530	Adcy1	0.0664092	0.920044	0.85444
271639	Adcy10	NA	NA	NA
210044	Adcy2	0.385486	0.00801439	0.0020878
104111	Adcy3	0.0899786	0.249813	0.116029
104110	Adcy4	-0.0817365	0.896548	0.779535
224129	Adcy5	0.358389	0.840122	0.64955
11512	Adcy6	0.0957724	0.191931	0.0836709
11513	Adcy7	-0.35743	5.3027e-12	4.69263e-13
11514	Adcy8	-3.26039	9.65523e-05	1.72433e-05
11515	Adcy9	-0.320935	0.000367617	7.21245e-05
11516	Adcyap1	-0.949011	0.896548	0.816092
11517	Adcyap1r1	-0.982462	0.649593	0.424848
11518	Add1	-0.0319602	0.667698	0.441359
11519	Add2	0.59552	0.767471	0.553822
27360	Add3	-0.450317	1.11717e-09	1.16809e-10
215772	Adgb	-0.264227	0.581555	0.358891
52389	Adgra1	-0.861031	0.348864	0.177792
78560	Adgra2	-0.842067	2.14304e-46	4.77614e-48
70693	Adgra3	0.472317	4.53334e-13	3.71083e-14
107831	Adgrb1	-1.46927	0.767471	0.558141
230775	Adgrb2	-0.183767	0.832152	0.640378
210933	Adgrb3	3.74763	0.00112656	0.000241192
243277	Adgrd1	2.91138	5.33675e-266	6.95919e-269
13733	Adgre1	-0.0285119	0.669479	0.443211
52614	Adgre4	-0.246447	0.63025	0.407341
26364	Adgre5	-0.250675	0.046843	0.015482
77596	Adgrf1	-0.882527	0.896548	0.735554
435529	Adgrf2	0.746722	0.736788	0.511873
381628	Adgrf3	-0.949011	0.896548	0.816092
78249	Adgrf4	2.19739	4.09443e-12	3.58939e-13
224792	Adgrf5	-0.513946	0.0615207	0.0213468
14766	Adgrg1	-0.871223	9.68799e-05	1.73076e-05
237175	Adgrg2	0.66965	6.51047e-07	8.85803e-08
54672	Adgrg3	0.0127743	0.999102	0.996809
382045	Adgrg5	0.0106015	0.999102	0.994771
215798	Adgrg6	0.0149615	0.946016	0.893531
330814	Adgrl1	-0.402801	8.72557e-07	1.21075e-07
99633	Adgrl2	0.0869636	0.113043	0.0438744
319387	Adgrl3	-2.01162	3.06317e-11	2.85418e-12
170757	Adgrl4	-1.84217	0.789765	0.589456
110789	Adgrv1	-0.145961	0.896548	0.76452
11522	Adh1	-1.55027	0.000552056	0.000111844
11532	Adh5	-0.0224694	0.890567	0.714732
11529	Adh7	-1.18911	1.83465e-06	2.64469e-07
76187	Adhfe1	0.149114	0.896548	0.767648
104923	Adi1	0.234008	0.017819	0.00512252
72674	Adipor1	0.247118	6.34648e-07	8.61069e-08
68465	Adipor2	0.373011	3.48674e-09	3.83374e-10
11534	Adk	-0.338068	5.04441e-06	7.64541e-07
11535	Adm	-0.0711008	0.531521	0.316562
223780	Adm2	0.676076	0.216669	0.0968212
11538	Adnp	-0.193609	0.00149203	0.000326601
240442	Adnp2	0.109659	0.37361	0.19462
211488	Ado	0.102	0.356132	0.182383
11539	Adora1	0.0127743	0.999102	0.996807
11540	Adora2a	0.0647429	0.938455	0.882496
11541	Adora2b	1.83345	6.99968e-31	2.43958e-32
11542	Adora3	0.404548	0.961775	0.917074
72141	Adpgk	0.188959	0.0111351	0.00302021
11544	Adprh	0.274625	5.65226e-06	8.60352e-07
234072	Adprhl1	0.0127743	0.999102	0.996807
100206	Adprhl2	-0.228265	0.042288	0.0137584
66358	Adprm	0.109471	0.638682	0.414797
11549	Adra1a	0.974542	0.896548	0.811237
11548	Adra1b	-1.42368	4.6482e-13	3.81311e-14
11550	Adra1d	-1.82661	1.29648e-74	1.62147e-76
11551	Adra2a	0.891014	0.000223895	4.21354e-05
11552	Adra2b	0.0229064	0.999102	0.992268
11553	Adra2c	-2.63046	0.0301945	0.00929942
11554	Adrb1	-2.32736	7.09317e-09	8.01351e-10
11555	Adrb2	-0.343963	0.0208648	0.00609458
56436	Adrm1	0.316026	1.40812e-08	1.62004e-09
11564	Adsl	-0.0143497	0.914693	0.846001
11566	Adss	0.0564708	0.566454	0.346159
11565	Adssl1	0.9237	2.95784e-17	1.90048e-18
109254	Adtrp	-0.823331	0.618336	0.396232
11568	Aebp1	0.266307	1.46523e-12	1.24194e-13
11569	Aebp2	0.102426	0.220266	0.0990031
68048	Aen	0.133595	0.323867	0.161559
236546	AF067061	NA	NA	NA
380878	AF067063	-0.949011	0.896548	0.816092
231201	AF366264	1.33919	0.678017	0.450533
70292	Afap1	-0.00200523	0.999102	0.975795
106877	Afap1l1	0.68261	0.060298	0.0208368
226250	Afap1l2	1.31477	6.28823e-46	1.41262e-47
17356	Afdn	0.0814682	0.479581	0.274883
17355	Aff1	0.203896	0.00151417	0.000332159
14266	Aff2	-1.41867	0.00397419	0.000960156
16764	Aff3	-2.40022	2.94266e-285	3.314e-288
93736	Aff4	0.247878	2.31169e-05	3.79824e-06
215951	Afg1l	0.0201006	0.956008	0.908295
114896	Afg3l1	0.217452	0.00502665	0.00124244
69597	Afg3l2	0.318902	1.78316e-06	2.56731e-07
280662	Afm	-0.949011	0.896548	0.816092
71562	Afmid	0.170622	0.446518	0.248866
11576	Afp	0.110963	0.896548	0.773122
216549	Aftph	-0.093492	0.264785	0.124692
11593	Aga	-0.171173	0.0307796	0.00951429
347722	Agap1	0.848773	3.11038e-42	7.70636e-44
216439	Agap2	-0.865658	3.68789e-05	6.21024e-06
213990	Agap3	0.175492	0.00568206	0.00142551
271813	Agbl2	-0.322715	0.407063	0.218913
76223	Agbl3	-0.52123	0.0317663	0.00986073
231093	Agbl5	-0.421294	0.0562594	0.0192011
11596	Ager	-0.289949	0.408941	0.22019
15463	Agfg1	0.545135	2.31696e-20	1.26072e-21
231801	Agfg2	0.159761	0.147216	0.0603664
66549	Aggf1	-0.0291236	0.847711	0.659738
69923	Agk	-0.0172475	0.937467	0.880858
77559	Agl	0.13178	0.113709	0.0442004
75986	Agmat	-0.949011	0.896548	0.816092
319660	Agmo	-0.138549	0.603043	0.381213
236511	Ago1	-0.197993	0.00163972	0.000362427
239528	Ago2	0.425229	2.32569e-08	2.73635e-09
214150	Ago3	0.141385	0.316762	0.156777
76850	Ago4	-0.133975	0.425882	0.232026
55979	Agpat1	0.614422	5.32425e-28	2.05762e-29
67512	Agpat2	0.271991	0.00447709	0.00109652
28169	Agpat3	0.449837	4.68789e-13	3.84845e-14
68262	Agpat4	0.436071	2.78196e-08	3.30452e-09
52123	Agpat5	0.363686	0.000592503	0.000120495
228061	Agps	0.204832	0.003634	0.000868058
23795	Agr2	0.0127743	0.999102	0.996822
11603	Agrn	-0.351281	2.09958e-08	2.45663e-09
11604	Agrp	0.0222168	0.999102	0.992506
11606	Agt	2.99841	7.82538e-09	8.85463e-10
67269	Agtpbp1	-0.0943521	0.430978	0.236142
11607	Agtr1a	-3.03048	0.00690384	0.00176658
11608	Agtr1b	-3.16666	0.319612	0.158774
11609	Agtr2	-3.28296	2.42649e-11	2.24656e-12
11610	Agtrap	0.219287	0.00659208	0.00167859
11611	Agxt	0.916597	0.896548	0.725249
268782	Agxt2	-1.46693	0.75348	0.533747
226747	Ahctf1	0.0603503	0.580977	0.358016
269378	Ahcy	-0.0187707	0.896548	0.788349
229709	Ahcyl1	0.0310395	0.722892	0.496525
74340	Ahcyl2	0.158063	0.0584938	0.020085
230793	Ahdc1	-0.648649	2.82102e-19	1.61192e-20
52906	Ahi1	0.29344	0.0682375	0.0240981
66395	Ahnak	-0.304659	1.00675e-06	1.4059e-07
100041194	Ahnak2	-0.337139	0.0628415	0.0218759
11622	Ahr	0.889777	1.4477e-40	3.76706e-42
11624	Ahrr	-0.0037094	0.999102	0.983827
217737	Ahsa1	-0.0701142	0.426083	0.232173
268390	Ahsa2	-0.00490613	0.988305	0.955717
11625	Ahsg	0.400462	0.763753	0.544529
98870	AI182371	0.338025	0.896548	0.748858
106672	AI413582	0.0293969	0.896548	0.754556
621080	AI429214	0.0688383	0.937467	0.880863
101602	AI467606	0.188893	0.147113	0.0603153
330941	AI593442	-3.98425	2.69152e-52	5.28062e-54
98404	AI597479	0.149729	0.25218	0.117422
224833	AI661453	0.538508	0.573014	0.351328
107242	AI837181	-0.212041	0.00126585	0.000273187
233168	AI987944	0.270743	0.123051	0.0485465
11628	Aicda	1.22736	0.663853	0.438007
108909	Aida	-0.44777	7.9278e-13	6.5975e-14
11629	Aif1	-0.22983	0.0293147	0.00899508
108897	Aif1l	1.39836	7.0833e-34	2.2462e-35
26926	Aifm1	0.12644	0.209136	0.0928329
71361	Aifm2	0.707879	1.71942e-14	1.29229e-15
72168	Aifm3	-2.20402	0.490663	0.283998
66253	Aig1	1.48045	2.71243e-50	5.59496e-52
383619	Aim2	-0.0560676	0.864182	0.680933
13722	Aimp1	-0.169829	0.110822	0.0428418
231872	Aimp2	-0.170265	0.197518	0.0865773
11632	Aip	-0.155929	0.0506737	0.0169673
114230	Aipl1	-0.747055	0.361193	0.186302
381353	Ajm1	-1.05968	0.00440189	0.00107601
16475	Ajuba	-0.0742846	0.642368	0.418142
11636	Ak1	-0.0921443	0.219312	0.09834
11637	Ak2	0.400555	1.47811e-08	1.70406e-09
56248	Ak3	0.158707	0.0337554	0.0105862
11639	Ak4	0.139381	0.599743	0.378025
229949	Ak5	1.58613	1.14695e-27	4.50053e-29
102216272	Ak6	0.27419	0.0602214	0.0207924
78801	Ak7	-0.949011	0.896548	0.816092
68870	Ak8	0.914754	0.564399	0.344273
633979	Ak9	-0.949011	0.896548	0.816092
11640	Akap1	0.0503457	0.745464	0.522236
56697	Akap10	-0.207404	0.0181769	0.00523619
219181	Akap11	0.24375	0.00103721	0.000220217
83397	Akap12	-1.70028	1.2476e-23	5.76066e-25
75547	Akap13	-0.275718	7.75731e-06	1.19962e-06
434756	Akap14	-0.949011	0.896548	0.816092
118568424	Akap17a	0.00377501	0.990012	0.957991
338351	Akap17b	-0.332022	0.252617	0.117721
11642	Akap3	0.44053	0.514632	0.303445
238276	Akap5	1.27601	0.483609	0.278281
238161	Akap6	-1.40168	0.0346619	0.0109054
432442	Akap7	0.314101	0.0609611	0.0211201
56399	Akap8	0.0424144	0.696321	0.470308
54194	Akap8l	0.105554	0.400799	0.214004
100986	Akap9	0.128723	0.280451	0.134
57373	Akip1	0.0487233	0.890567	0.714734
68050	Akirin1	0.287489	2.5741e-06	3.76098e-07
433693	Akirin2	-0.00922321	0.943274	0.889707
100182	Akna	-0.315573	2.44849e-05	4.03316e-06
329738	Aknad1	-2.2366	0.101841	0.0387058
11648	Akp3	0.903535	0.896548	0.729636
58810	Akr1a1	-0.0600432	0.241957	0.111405
67861	Akr1b10	0.0551568	0.745224	0.521184
11677	Akr1b3	0.031967	0.728393	0.502398
11997	Akr1b7	0.327934	0.905413	0.83028
14187	Akr1b8	0.407258	1.01462e-14	7.48741e-16
622402	Akr1c12	0.585734	0.399165	0.21282
27384	Akr1c13	0.193196	0.342776	0.17377
105387	Akr1c14	-2.0927	6.73939e-77	8.06921e-79
105349	Akr1c18	2.13987	9.26802e-18	5.75166e-19
432720	Akr1c19	0.974542	0.896548	0.811237
116852	Akr1c20	-1.84433	0.767471	0.558586
83702	Akr1c6	-0.716656	0.859992	0.676076
208665	Akr1d1	0.0127743	0.999102	0.996807
56043	Akr1e1	-0.116104	0.410893	0.221752
110198	Akr7a5	0.20682	0.0435145	0.0142065
11651	Akt1	0.021897	0.789765	0.587423
67605	Akt1s1	0.0299081	0.785144	0.57934
11652	Akt2	-0.0878457	0.126983	0.0504588
23797	Akt3	-0.167124	0.0964833	0.0363092
14339	Aktip	0.00202041	0.999102	0.979898
17025	Alad	-0.0893722	0.646789	0.422132
11655	Alas1	0.143477	0.116862	0.0457861
11656	Alas2	-1.46693	0.75348	0.533747
11657	Alb	-0.158641	0.898818	0.819596
622307	Albfm1	0.974542	0.896548	0.811237
11658	Alcam	0.288172	0.000277544	5.30049e-05
69748	Aldh16a1	-0.0926736	0.36783	0.190859
56454	Aldh18a1	-0.296297	6.07799e-07	8.24281e-08
11668	Aldh1a1	-0.565958	4.48017e-10	4.5277e-11
19378	Aldh1a2	0.911583	0.00757708	0.0019631
56847	Aldh1a3	-5.5458	0.000432214	8.58997e-05
26358	Aldh1a7	1.01137	0.482204	0.277272
72535	Aldh1b1	-0.757996	0.180707	0.0776767
107747	Aldh1l1	0.872491	1.2242e-25	5.23175e-27
216188	Aldh1l2	-0.566642	5.74063e-09	6.43444e-10
11669	Aldh2	0.21284	8.91406e-08	1.11115e-08
11670	Aldh3a1	-1.71046	3.10817e-16	2.10945e-17
11671	Aldh3a2	0.157063	0.0210032	0.00614374
67689	Aldh3b1	0.387964	2.32881e-11	2.14784e-12
73458	Aldh3b3	0.974542	0.896548	0.811237
212647	Aldh4a1	0.250901	0.0041218	0.00100022
214579	Aldh5a1	-0.288578	0.551516	0.333048
104776	Aldh6a1	-0.00321287	0.999102	0.971156
110695	Aldh7a1	-0.0796435	0.311845	0.153566
237320	Aldh8a1	0.0127743	0.999102	0.996824
56752	Aldh9a1	-0.43787	6.17816e-11	5.89948e-12
11674	Aldoa	0.372588	1.7686e-25	7.61073e-27
353204	Aldoart1	NA	NA	NA
79459	Aldoart2	-2.43127	0.589152	0.367569
230163	Aldob	-0.0954906	0.941568	0.886986
11676	Aldoc	0.405112	4.17197e-05	7.06745e-06
208211	Alg1	0.278582	0.000629798	0.000128565
380959	Alg10b	0.348612	2.78693e-06	4.09012e-07
207958	Alg11	0.249084	0.0180213	0.00518604
223774	Alg12	0.38223	0.0111339	0.00301793
67574	Alg13	0.0464408	0.928688	0.867862
66789	Alg14	0.0126586	0.96132	0.916249
56737	Alg2	0.357058	8.22594e-06	1.27794e-06
208624	Alg3	0.37701	0.000811754	0.000168886
66248	Alg5	0.209878	0.0264648	0.0079946
320438	Alg6	-0.185363	0.471762	0.268779
381903	Alg8	0.0614223	0.810939	0.616814
102580	Alg9	0.0567988	0.746871	0.52425
11682	Alk	-0.717874	0.847642	0.659584
620393	Alkal1	-0.882624	0.896548	0.736058
211064	Alkbh1	-0.299708	0.183356	0.0790112
231642	Alkbh2	0.0634103	0.896548	0.747988
69113	Alkbh3	-0.00537783	0.990397	0.958462
72041	Alkbh4	-0.0238833	0.943034	0.889318
268420	Alkbh5	0.222984	3.4718e-05	5.81754e-06
233065	Alkbh6	-0.0573169	0.859992	0.676027
66400	Alkbh7	0.0536767	0.896548	0.732186
67667	Alkbh8	-0.100028	0.630155	0.407242
236266	Alms1	-0.339121	0.0151653	0.00427359
11684	Alox12	-0.839508	0.71865	0.491567
11687	Alox15	-1.16948	0.0409153	0.0132463
11689	Alox5	0.44642	9.5988e-13	8.0393e-14
11690	Alox5ap	0.165043	0.00435627	0.00106383
11688	Alox8	-2.69069	0.280575	0.134176
23801	Aloxe3	-1.15984	0.398429	0.212239
71481	Alpk1	0.0920724	0.544804	0.326927
225638	Alpk2	-0.565871	0.767471	0.55567
116904	Alpk3	-0.792381	0.767471	0.557663
11647	Alpl	-0.554832	3.58936e-05	6.02943e-06
74018	Als2	-0.198084	0.0424707	0.0138275
235633	Als2cl	0.625816	2.98505e-07	3.92262e-08
11694	Alx3	NA	NA	NA
11695	Alx4	-0.875699	0.000100032	1.79062e-05
21681	Alyref	-0.124855	0.303135	0.148181
56009	Alyref2	-0.0770485	0.873179	0.692559
17117	Amacr	-0.297273	0.0483947	0.0161038
11698	Ambn	-0.949011	0.896548	0.816092
11699	Ambp	0.131756	0.896548	0.773276
228361	Ambra1	0.0340925	0.796017	0.598369
11702	Amd1	0.106205	0.20131	0.0886539
100041585	Amd2	0.358243	0.785327	0.580279
71761	Amdhd1	-0.882625	0.896548	0.735391
245847	Amdhd2	0.137138	0.077193	0.027819
11704	Amelx	0.0127743	0.999102	0.996822
72345	Amer1	-0.245222	0.107042	0.0411202
72125	Amer2	2.57214	0.0031424	0.000737778
211383	Amer3	NA	NA	NA
23802	Amfr	0.330672	5.14863e-12	4.55323e-13
11705	Amh	0.893543	0.70679	0.480212
110542	Amhr2	-1.44872	0.427792	0.233408
229715	Amigo1	0.404265	0.00868458	0.00228504
105827	Amigo2	0.430772	0.0914027	0.0339544
320844	Amigo3	-0.333469	0.350041	0.178537
56068	Ammecr1	0.106547	0.591403	0.37084
225339	Ammecr1l	0.0354195	0.789937	0.589725
93835	Amn	1.4937	0.730038	0.505422
232566	Amn1	0.495518	0.0607533	0.0210157
27494	Amot	-0.862669	1.02574e-24	4.57817e-26
75723	Amotl1	-0.51873	2.56569e-21	1.32763e-22
56332	Amotl2	0.338646	8.46202e-09	9.60009e-10
229665	Ampd1	0.974542	0.896548	0.811237
109674	Ampd2	-0.147758	0.0529776	0.0178644
11717	Ampd3	0.796657	3.19037e-42	7.92344e-44
218038	Amph	1.21308	8.24879e-07	1.1397e-07
434437	Amt	0.243692	0.751391	0.529753
11722	Amy1	-2.0989	2.8901e-10	2.8865e-11
231842	Amz1	-0.682532	0.139786	0.0568389
13929	Amz2	-0.317654	0.00193852	0.000436629
17222	Anapc1	-0.111582	0.0548877	0.0186321
68999	Anapc10	-0.0296839	0.902704	0.826141
66156	Anapc11	-0.17155	0.0396128	0.0127448
69010	Anapc13	-0.140144	0.462369	0.261427
75430	Anapc15	-0.402556	0.001065	0.000226623
52717	Anapc16	0.0824458	0.511548	0.30092
99152	Anapc2	-0.124953	0.0306497	0.00946688
52206	Anapc4	-0.0999936	0.250855	0.116603
59008	Anapc5	-0.223845	1.02079e-05	1.60764e-06
56317	Anapc7	0.0200259	0.896548	0.777451
11727	Ang	-0.42418	0.00332964	0.00078608
11731	Ang2	0.432607	0.896548	0.808897
68737	Angel1	-0.395742	0.0443992	0.0145585
52477	Angel2	-0.216126	0.0168469	0.00480942
11600	Angpt1	0.911511	6.48214e-25	2.85858e-26
11601	Angpt2	0.27869	0.288316	0.138988
11602	Angpt4	-0.880105	1.76042e-12	1.5078e-13
72713	Angptl1	-2.84523	0.400799	0.214188
26360	Angptl2	0.30332	3.66634e-09	4.04643e-10
30924	Angptl3	-1.31169	0.687579	0.460818
57875	Angptl4	0.426749	0.000838451	0.000174936
70726	Angptl6	-0.468662	0.25989	0.121784
654812	Angptl7	1.58704	1.34619e-44	3.15184e-46
624219	Angptl8	2.23983	0.479515	0.274811
11732	Ank	-0.869882	1.59203e-33	5.08628e-35
11733	Ank1	-1.01304	2.85258e-10	2.83889e-11
109676	Ank2	-0.834652	5.64783e-23	2.67812e-24
11735	Ank3	-0.0373112	0.848801	0.661702
330963	Ankdd1a	0.797811	0.706509	0.47987
271144	Ankdd1b	-0.949011	0.896548	0.816092
319196	Ankef1	-2.15854	0.331603	0.166439
382543	Ankfn1	NA	NA	NA
11736	Ankfy1	-0.0744345	0.22659	0.102502
108857	Ankhd1	0.0310325	0.827963	0.636263
70797	Ankib1	0.230739	0.000548043	0.000110869
244859	Ankk1	-0.884297	0.896548	0.734819
234396	Ankle1	-0.266061	0.638225	0.414292
71782	Ankle2	-0.121642	0.156593	0.0650189
241158	Ankmy1	-0.0772491	0.968211	0.92614
217473	Ankmy2	-0.225894	0.128427	0.0512003
68558	Ankra2	-0.0688285	0.767471	0.556275
107765	Ankrd1	0.664276	2.50488e-15	1.78464e-16
102334	Ankrd10	-0.0335116	0.893834	0.719475
77087	Ankrd11	0.179336	0.00249122	0.000574262
106585	Ankrd12	-0.0904949	0.513386	0.302384
68420	Ankrd13a	0.0306281	0.745087	0.521
268445	Ankrd13b	-0.213687	0.111973	0.0433995
433667	Ankrd13c	0.272336	0.000705711	0.000145568
68423	Ankrd13d	0.0124388	0.980457	0.943728
320816	Ankrd16	0.240844	0.209602	0.093104
81702	Ankrd17	0.0436201	0.576399	0.354087
56642	Ankrd2	3.44652	0.202989	0.0895408
78321	Ankrd23	0.0228634	0.970855	0.93083
70615	Ankrd24	0.315336	0.111462	0.0431553
232339	Ankrd26	-0.0388517	0.896548	0.793227
245886	Ankrd27	-0.255676	0.00296991	0.000694464
105522	Ankrd28	-0.196282	0.00299009	0.000699713
225187	Ankrd29	-1.34341	2.68502e-11	2.49388e-12
208258	Ankrd33	2.48998	0.359541	0.184832
67434	Ankrd33b	1.31159	1.02342e-42	2.49925e-44
545554	Ankrd34a	0.358736	0.410103	0.221112
330998	Ankrd34c	NA	NA	NA
213121	Ankrd35	-1.67503	3.71267e-09	4.10195e-10
654824	Ankrd37	0.515914	0.630272	0.407393
109346	Ankrd39	-0.0269142	0.937312	0.880436
71452	Ankrd40	0.304905	7.41178e-07	1.01571e-07
73845	Ankrd42	-0.0152895	0.988098	0.955065
329154	Ankrd44	-0.00738282	0.959691	0.914074
73844	Ankrd45	-0.731181	0.855569	0.670271
68839	Ankrd46	-0.123221	0.147874	0.0607411
56503	Ankrd49	-0.00092092	0.999102	0.994782
99696	Ankrd50	0.786055	1.45079e-45	3.31073e-47
237615	Ankrd52	0.0979248	0.356958	0.183123
223690	Ankrd54	-0.25314	0.0376599	0.0120317
77318	Ankrd55	0.588815	0.142344	0.058065
140577	Ankrd6	-0.200243	0.635915	0.412235
66729	Ankrd61	-1.31235	0.708021	0.481401
383787	Ankrd63	1.00943	0.789765	0.587489
100043332	Ankrd66	3.01236	0.0798722	0.0289739
75196	Ankrd7	0.425531	0.896548	0.737401
74251	Ankrd9	-0.0116539	0.981482	0.945471
224650	Anks1	0.113752	0.197394	0.0864877
77531	Anks1b	0.586891	0.839097	0.648359
72615	Anks3	-0.0792155	0.650691	0.425952
72074	Anks4b	0.974542	0.896548	0.811237
75691	Anks6	-0.428648	0.00185129	0.000415336
242037	Ankub1	0.0127743	0.999102	0.996824
52231	Ankzf1	0.125438	0.536212	0.32031
68743	Anln	-0.0481332	0.833401	0.641924
101772	Ano1	-1.21887	0.0647964	0.0226563
102566	Ano10	0.113093	0.138989	0.0564326
243634	Ano2	-1.30441	0.703925	0.477698
228432	Ano3	-1.84422	0.767471	0.558624
233246	Ano5	-6.2363	2.23849e-05	3.67266e-06
105722	Ano6	0.60074	1.11127e-46	2.46349e-48
404545	Ano7	-1.12187	0.145193	0.0594239
382014	Ano8	0.28076	0.000126577	2.29206e-05
11737	Anp32a	-0.112409	0.11143	0.0431227
67628	Anp32b	-0.00497026	0.966054	0.922691
66471	Anp32e	-0.104098	0.172302	0.0733084
16790	Anpep	-0.394616	1.44722e-09	1.53201e-10
214917	Antkmt	0.140005	0.240599	0.110652
69538	Antxr1	0.148964	0.000972016	0.000204935
71914	Antxr2	0.801276	2.40135e-53	4.55476e-55
16952	Anxa1	0.0271533	0.715151	0.487964
11744	Anxa11	0.250204	5.02761e-05	8.62719e-06
69787	Anxa13	0.59659	0.896548	0.772756
12306	Anxa2	-0.572403	1.12822e-43	2.6883e-45
11745	Anxa3	0.1166	0.0748728	0.0268355
11746	Anxa4	-0.206923	0.000287008	5.50506e-05
11747	Anxa5	-0.571516	5.08961e-45	1.17956e-46
11749	Anxa6	-0.213444	5.04924e-06	7.65571e-07
11750	Anxa7	-0.0819364	0.172767	0.0735473
11752	Anxa8	1.48012	3.67962e-78	4.29663e-80
71790	Anxa9	0.317043	0.192486	0.0839803
27052	Aoah	0.492373	1.14329e-14	8.47762e-16
237940	Aoc2	0.494244	0.282675	0.135482
11754	Aoc3	-1.39997	2.61174e-20	1.42577e-21
72061	Aopep	-0.208824	0.00415028	0.00100825
11761	Aox1	-0.118878	0.462234	0.261288
213043	Aox2	0.0127743	0.999102	0.996824
71724	Aox3	0.654463	0.721431	0.494616
71872	Aox4	-1.46935	0.753256	0.532245
211556	Ap1ar	0.0968019	0.428048	0.233674
11764	Ap1b1	0.582936	1.18922e-40	3.07332e-42
11765	Ap1g1	0.20137	0.000509766	0.000102672
11766	Ap1g2	-0.0144653	0.938918	0.883098
11767	Ap1m1	-0.181507	0.021985	0.00646087
11768	Ap1m2	-0.949011	0.896548	0.816092
11769	Ap1s1	0.0123149	0.900096	0.822363
108012	Ap1s2	-0.0220534	0.896548	0.747198
252903	Ap1s3	-0.39627	0.248456	0.115222
11771	Ap2a1	0.119475	0.0461987	0.0152526
11772	Ap2a2	0.41978	1.1949e-22	5.75812e-24
71770	Ap2b1	-0.0490908	0.497531	0.289713
11773	Ap2m1	0.216938	5.01008e-08	6.07885e-09
232910	Ap2s1	0.311641	8.6441e-07	1.19893e-07
11774	Ap3b1	0.185486	0.00491868	0.00121429
11775	Ap3b2	0.974542	0.896548	0.811237
11776	Ap3d1	-0.0513701	0.474556	0.271046
55946	Ap3m1	0.322541	2.86287e-05	4.74628e-06
64933	Ap3m2	-0.00905672	0.972814	0.933316
11777	Ap3s1	0.405849	4.69399e-10	4.75214e-11
11778	Ap3s2	0.163344	0.0958413	0.0360077
67489	Ap4b1	0.0561787	0.797022	0.599692
108011	Ap4e1	0.307997	0.0271806	0.00825035
11781	Ap4m1	-0.258156	0.0331026	0.010356
11782	Ap4s1	-0.22488	0.272811	0.129525
381201	Ap5b1	0.19402	0.130393	0.0521929
74385	Ap5m1	0.272807	0.0354541	0.0112303
69596	Ap5s1	0.0588205	0.789765	0.587985
231855	Ap5z1	0.23544	0.0355841	0.0112799
11783	Apaf1	0.308971	0.000501545	0.000100809
319924	Apba1	0.598249	1.5061e-06	2.1559e-07
11784	Apba2	2.39116	5.92532e-05	1.02554e-05
57267	Apba3	0.0465742	0.701905	0.475904
11785	Apbb1	-0.0786117	0.569191	0.34831
54519	Apbb1ip	-0.132418	0.0278321	0.00847451
11787	Apbb2	-0.531227	8.60844e-16	5.96993e-17
225372	Apbb3	0.0873371	0.736788	0.511965
11789	Apc	-0.0486056	0.721243	0.494305
23805	Apc2	-1.22989	9.87041e-13	8.27264e-14
494504	Apcdd1	0.61879	9.86866e-29	3.71442e-30
20219	Apcs	-0.949011	0.896548	0.816092
235606	Apeh	0.0457712	0.718982	0.492007
100038489	Apela	-1.84422	0.767471	0.558624
11792	Apex1	0.364838	2.81955e-06	4.14301e-07
77622	Apex2	-0.00316316	0.999102	0.983389
226548	Aph1a	0.0158194	0.896548	0.724923
208117	Aph1b	0.205433	0.0558871	0.0190475
68318	Aph1c	0.191133	0.161944	0.0679892
11800	Api5	0.208038	9.97028e-05	1.78355e-05
56369	Apip	-0.174294	0.357304	0.183364
72103	Aplf	-0.364708	0.0527984	0.0177874
30878	Apln	0.267589	0.157238	0.0653882
23796	Aplnr	3.18674	0.0530802	0.0179052
11803	Aplp1	-0.19943	0.254108	0.118552
11804	Aplp2	0.0433785	0.452908	0.253872
71881	Apmap	0.0905638	0.379256	0.198339
11806	Apoa1	-0.0793481	0.955805	0.908046
11807	Apoa2	-0.818364	0.274167	0.130369
11808	Apoa4	-0.308927	0.892843	0.717672
66113	Apoa5	0.00926725	0.999102	0.995203
238055	Apob	-1.51967	0.15548	0.0644831
11810	Apobec1	-0.381028	3.76914e-10	3.78455e-11
11811	Apobec2	NA	NA	NA
80287	Apobec3	0.187651	0.00656537	0.00167063
171504	Apobr	0.475601	7.71553e-17	5.0763e-18
11812	Apoc1	0.437206	0.846282	0.657877
11813	Apoc2	-0.0756249	0.618741	0.396737
11814	Apoc3	0.0171929	0.999102	0.990338
11425	Apoc4	-3.05302	0.177657	0.0760921
11815	Apod	-2.4443	4.32508e-295	4.10179e-298
11816	Apoe	-0.35682	0.000137956	2.51692e-05
103161	Apof	0.0146764	0.999102	0.981944
11818	Apoh	-1.49043	0.0357906	0.0113645
328561	Apol10b	-1.74922	4.20586e-05	7.12734e-06
71939	Apol6	-0.171402	0.173233	0.0738162
75761	Apol7a	-1.84466	1.24132e-07	1.56573e-08
278679	Apol7b	-2.43119	0.589152	0.367595
108956	Apol7c	-0.949011	0.896548	0.816092
666348	Apol7e	-3.65197	0.16741	0.0707804
239552	Apol8	-0.180318	0.791311	0.591877
223672	Apol9a	-0.192283	0.0255157	0.00767544
71898	Apol9b	-0.0913669	0.593444	0.372613
381823	Apold1	-0.913018	0.274951	0.130851
55938	Apom	-0.949011	0.896548	0.816092
28194	Apon	-0.472785	0.896548	0.726257
68316	Apoo	-0.0254238	0.935566	0.877838
68117	Apool	0.194955	0.416588	0.225567
11820	App	0.0929787	0.0551161	0.0187325
66884	Appbp2	0.224355	0.0321203	0.00998963
72993	Appl1	-0.159312	0.0732292	0.0261387
216190	Appl2	0.102736	0.263905	0.12403
11821	Aprt	-0.0597204	0.528984	0.314518
66408	Aptx	0.022263	0.915467	0.847926
11826	Aqp1	0.347903	2.33479e-22	1.14588e-23
66333	Aqp11	-0.179926	0.902163	0.825321
11827	Aqp2	0.791703	0.37299	0.1942
11828	Aqp3	-0.400296	0.899538	0.821213
11830	Aqp5	-0.0394779	0.870459	0.687916
11831	Aqp6	1.91862	0.601993	0.380336
11832	Aqp7	0.974542	0.896548	0.811237
11833	Aqp8	0.974542	0.896548	0.811237
64008	Aqp9	1.43628	0.00410322	0.000995221
11834	Aqr	-0.00718244	0.956172	0.908621
11835	Ar	-0.0347819	0.844785	0.655144
11836	Araf	0.200537	0.00336526	0.000796084
69710	Arap1	0.096874	0.0626307	0.0217802
212285	Arap2	0.094488	0.719807	0.492785
106952	Arap3	-0.284961	7.56099e-06	1.16837e-06
11838	Arc	-1.49909	1.44039e-07	1.82791e-08
213827	Arcn1	-0.0500978	0.410417	0.221369
11839	Areg	2.28084	0.00530412	0.00131919
68497	Arel1	0.245158	0.000384635	7.58054e-05
11840	Arf1	0.0733735	0.141744	0.0577949
11841	Arf2	0.052665	0.565533	0.345276
11842	Arf3	0.113723	0.0335843	0.0105266
11843	Arf4	-0.226569	1.02722e-06	1.4351e-07
11844	Arf5	-0.160109	0.015188	0.00428604
11845	Arf6	-0.0483483	0.504807	0.295625
228998	Arfgap1	-0.247979	5.31838e-05	9.15766e-06
77038	Arfgap2	-0.0582719	0.526503	0.312469
66251	Arfgap3	-0.012572	0.907904	0.835039
211673	Arfgef1	0.019095	0.896548	0.749206
99371	Arfgef2	0.61766	1.01327e-21	5.12913e-23
215821	Arfgef3	-0.12249	0.906489	0.832878
99889	Arfip1	-0.0804387	0.431001	0.236181
76932	Arfip2	0.0965994	0.383225	0.201323
76688	Arfrp1	-0.12069	0.400799	0.21419
11846	Arg1	4.65028	2.73149e-17	1.74695e-18
11847	Arg2	3.77146	0.000160262	2.94895e-05
234023	Arglu1	0.0171542	0.909365	0.837946
228359	Arhgap1	0.0313148	0.729499	0.504186
78514	Arhgap10	0.0437535	0.73834	0.514125
228482	Arhgap11a	-0.220289	0.00615813	0.0015597
75415	Arhgap12	-0.0201903	0.896548	0.807182
76117	Arhgap15	-1.23808	1.75936e-17	1.11061e-18
70497	Arhgap17	-0.500002	1.27542e-15	8.94328e-17
73910	Arhgap18	0.0487601	0.634803	0.411074
71085	Arhgap19	-0.639889	2.92033e-21	1.5146e-22
244867	Arhgap20	0.0858264	0.563665	0.343706
71435	Arhgap21	-0.524959	4.97155e-22	2.47826e-23
239027	Arhgap22	-0.418539	5.2774e-08	6.41884e-09
58996	Arhgap23	-0.121623	0.0819934	0.02986
231532	Arhgap24	0.300557	0.000159204	2.92816e-05
232201	Arhgap25	-0.118327	0.308979	0.151733
71302	Arhgap26	-0.381731	0.0455084	0.0149815
544817	Arhgap27	-0.596268	1.51151e-07	1.92265e-08
268970	Arhgap28	-0.416661	1.70025e-06	2.4439e-07
214137	Arhgap29	0.277641	3.15993e-06	4.66938e-07
226652	Arhgap30	0.140993	0.00711361	0.00183042
12549	Arhgap31	0.0932681	0.194054	0.0848156
330914	Arhgap32	-0.0431434	0.896548	0.770755
233071	Arhgap33	-0.548451	0.150862	0.0621832
232906	Arhgap35	-0.105439	0.161481	0.0676898
75404	Arhgap36	0.974542	0.896548	0.811237
223666	Arhgap39	0.0115614	0.96129	0.916136
171207	Arhgap4	0.0135359	0.9146	0.845643
545481	Arhgap40	NA	NA	NA
71544	Arhgap42	0.24493	0.0243642	0.00727994
216831	Arhgap44	0.0644674	0.891805	0.71652
70719	Arhgap45	-0.0956583	0.121141	0.0476707
11855	Arhgap5	0.111054	0.32154	0.160055
11856	Arhgap6	-0.962741	2.52274e-14	1.91699e-15
73167	Arhgap8	-0.216868	0.848801	0.661743
216445	Arhgap9	-0.389521	9.37848e-08	1.17071e-08
192662	Arhgdia	-0.0117862	0.896548	0.766848
11857	Arhgdib	-0.0108538	0.911979	0.841976
14570	Arhgdig	0.150142	0.896548	0.761813
16801	Arhgef1	0.173253	0.00254566	0.000587414
234094	Arhgef10	-0.397165	1.98635e-07	2.5608e-08
72754	Arhgef10l	0.126115	0.0709666	0.0252175
213498	Arhgef11	0.0853217	0.262887	0.123442
69632	Arhgef12	0.16282	0.0107656	0.00290818
442801	Arhgef15	-0.783512	0.050698	0.0169875
207212	Arhgef17	-0.0812906	0.29739	0.144557
102098	Arhgef18	0.155321	0.0807428	0.0293615
213649	Arhgef19	-0.207792	0.0235582	0.00700979
16800	Arhgef2	0.180154	0.000455164	9.08656e-05
52666	Arhgef25	-0.326726	4.52806e-07	6.04958e-08
622434	Arhgef26	-0.884465	0.896548	0.749718
110596	Arhgef28	-0.492763	0.00182006	0.000407466
71704	Arhgef3	-0.0348343	0.850454	0.66375
381112	Arhgef33	-0.743738	0.490902	0.284165
328967	Arhgef37	1.1759	0.10457	0.0399538
230098	Arhgef39	-0.831854	0.0233897	0.0069458
226970	Arhgef4	-0.892757	0.000239651	4.52334e-05
268739	Arhgef40	-0.84659	6.83435e-37	2.00117e-38
54324	Arhgef5	-0.22941	0.0239339	0.00714286
73341	Arhgef6	-0.573021	6.09232e-26	2.55306e-27
54126	Arhgef7	0.300666	2.78304e-08	3.30745e-09
236915	Arhgef9	-1.07542	1.41881e-12	1.20091e-13
93760	Arid1a	-0.170202	0.0151708	0.0042767
239985	Arid1b	-0.0803514	0.313881	0.154884
77044	Arid2	0.257769	0.00207769	0.000470316
13496	Arid3a	0.339702	0.0130687	0.00360976
56380	Arid3b	-0.339712	0.0860976	0.0317068
238247	Arid4a	-0.176672	0.119906	0.0470853
94246	Arid4b	0.165204	0.116602	0.0456222
214855	Arid5a	1.41243	8.56764e-46	1.93992e-47
71371	Arid5b	0.800148	3.01754e-56	5.43734e-58
23806	Arih1	0.162715	0.00512616	0.00126912
23807	Arih2	0.146676	0.0619558	0.0215198
104303	Arl1	-0.148283	0.00581658	0.00146457
56795	Arl10	0.0977477	0.601993	0.380407
219144	Arl11	-0.167623	0.0949132	0.0355833
68146	Arl13b	-0.0408906	0.888308	0.711458
212772	Arl14ep	0.0298211	0.896548	0.729965
381142	Arl14epl	0.803534	0.574135	0.352118
218639	Arl15	0.415496	8.58875e-05	1.5242e-05
70317	Arl16	-0.251394	0.172302	0.0732998
56327	Arl2	-0.0468671	0.766223	0.547179
107566	Arl2bp	-0.123948	0.147847	0.0606775
56350	Arl3	-0.128978	0.302254	0.147661
11861	Arl4a	0.246215	0.462014	0.261007
320982	Arl4c	0.457667	8.34783e-14	6.57594e-15
80981	Arl4d	-0.380102	0.242679	0.11181
75423	Arl5a	1.13571	2.89052e-127	1.59338e-129
75869	Arl5b	0.0615124	0.873041	0.692202
217151	Arl5c	0.0568477	0.778911	0.571126
56297	Arl6	0.0394441	0.896548	0.811801
54208	Arl6ip1	-0.0194386	0.873041	0.69219
65105	Arl6ip4	0.0812293	0.512402	0.301561
65106	Arl6ip5	0.00958421	0.906418	0.832759
65103	Arl6ip6	0.229662	0.185423	0.0801818
68724	Arl8a	0.318197	2.92955e-06	4.30811e-07
67166	Arl8b	0.138112	0.0421821	0.0137215
384185	Arl9	0.00496586	0.999102	0.997912
74252	Armc1	0.124611	0.274951	0.130844
67211	Armc10	0.00429392	0.995139	0.964762
213402	Armc2	0.0144047	0.999102	0.971753
70882	Armc3	0.0558676	0.941226	0.886496
74934	Armc4	1.85154	0.789765	0.588267
233912	Armc5	0.0276546	0.863981	0.680581
76813	Armc6	-0.280178	0.0852097	0.0312989
276905	Armc7	0.0599525	0.814997	0.621042
74125	Armc8	-0.0527036	0.773616	0.564885
78795	Armc9	-0.156365	0.408365	0.219783
78248	Armcx1	-0.278888	0.0568655	0.0194282
67416	Armcx2	-0.650922	3.90851e-22	1.93676e-23
71703	Armcx3	-0.0992482	0.248192	0.115086
100503043	Armcx4	-0.558335	0.0155184	0.00439033
494468	Armcx5	0.339404	0.0537515	0.0181636
278097	Armcx6	-1.00855	5.16216e-08	6.27256e-09
381544	Armh1	-0.374897	0.746153	0.523167
71617	Armh3	-0.0656238	0.70655	0.47994
67419	Armh4	-1.55209	8.39416e-08	1.04237e-08
73419	Armt1	0.0696911	0.779713	0.572064
11863	Arnt	0.333464	3.32625e-09	3.63953e-10
11864	Arnt2	-0.0279852	0.896548	0.795148
11865	Arntl	0.151038	0.295705	0.143423
272322	Arntl2	0.328875	0.26878	0.12699
56443	Arpc1a	-0.10072	0.178065	0.076288
11867	Arpc1b	0.0251373	0.756038	0.536679
76709	Arpc2	-0.0694636	0.237369	0.108712
56378	Arpc3	0.560649	1.00507e-27	3.93186e-29
68089	Arpc4	0.039687	0.566006	0.345656
67771	Arpc5	0.120343	0.0127397	0.0035017
74192	Arpc5l	0.0349468	0.858119	0.673179
70420	Arpin	-0.0926052	0.553229	0.334393
59046	Arpp19	-0.0414724	0.748281	0.526376
74100	Arpp21	-0.949011	0.896548	0.816092
109689	Arrb1	-0.134299	0.0149691	0.00421275
216869	Arrb2	0.0754407	0.20883	0.0926248
215705	Arrdc1	0.0187042	0.908391	0.835703
70807	Arrdc2	-0.22263	0.299341	0.145738
105171	Arrdc3	0.576388	1.03371e-14	7.63445e-16
66412	Arrdc4	0.0979181	0.569383	0.34846
11883	Arsa	-0.323767	1.22648e-09	1.28602e-10
11881	Arsb	-0.281845	1.76852e-09	1.88792e-10
74008	Arsg	-0.0582242	0.835704	0.645242
545260	Arsi	-2.2473	8.28855e-80	9.23624e-82
271970	Arsj	-1.14058	1.07091e-15	7.47117e-17
77041	Arsk	-0.162409	0.167868	0.0710238
11870	Art1	-1.84626	0.767471	0.557934
11872	Art2b	-0.949011	0.896548	0.816092
109979	Art3	-1.79421	0.257997	0.12058
109978	Art4	0.974542	0.896548	0.811237
11875	Art5	-1.84217	0.789765	0.589456
11876	Artn	0.00545039	0.999102	0.982049
68865	Arv1	0.159231	0.556525	0.33697
11877	Arvcf	0.231599	0.0848325	0.0311302
11878	Arx	-0.949011	0.896548	0.816092
76219	Arxes1	1.49703	0.358689	0.184301
76976	Arxes2	0.378483	0.152846	0.0631475
57344	As3mt	-0.0406124	0.896548	0.744931
11886	Asah1	0.087294	0.127059	0.0504968
54447	Asah2	0.15673	0.108099	0.0416033
13196	Asap1	-0.0406961	0.52237	0.309471
211914	Asap2	0.0185527	0.953529	0.904628
230837	Asap3	-0.25494	0.0213305	0.00624959
65247	Asb1	0.20562	0.130809	0.0523904
117590	Asb10	-0.988807	0.309418	0.151986
68854	Asb11	0.0186554	0.999102	0.993398
70392	Asb12	-0.949011	0.896548	0.816092
142688	Asb13	-0.216166	0.235524	0.107717
142687	Asb14	-0.949011	0.896548	0.816092
78910	Asb15	-0.731878	0.855508	0.670066
217217	Asb16	-1.68475	0.331226	0.166113
66772	Asb17	-1.84422	0.767471	0.558624
65256	Asb2	-0.886658	0.00968677	0.00258834
65257	Asb3	-0.0823265	0.721431	0.494712
65255	Asb4	-0.727429	0.00354682	0.000844079
76294	Asb5	1.20476	2.27094e-05	3.72725e-06
72323	Asb6	0.179003	0.0484969	0.0161436
117589	Asb7	0.0475338	0.859283	0.674814
78541	Asb8	0.12162	0.276662	0.131829
69090	Ascc1	-0.112347	0.511548	0.300937
75452	Ascc2	0.239847	0.0004514	9.00339e-05
77987	Ascc3	-0.0221221	0.896548	0.750162
17172	Ascl1	-0.949011	0.896548	0.816092
17173	Ascl2	2.45746	0.583671	0.360907
56787	Ascl3	0.018398	0.999102	0.990125
67341	Ascl4	NA	NA	NA
110599589	Asdurf	-0.596331	0.388645	0.204954
66403	Asf1a	-0.0882802	0.770617	0.562102
66929	Asf1b	-0.580485	0.00109673	0.000234024
11889	Asgr1	-1.82562	0.0954931	0.0358372
11890	Asgr2	-0.915256	0.101759	0.0386684
192195	Ash1l	-0.0107952	0.937467	0.8809
23808	Ash2l	0.004405	0.980377	0.943535
11419	Asic1	0.0240019	0.970855	0.930918
11418	Asic2	NA	NA	NA
171209	Asic3	-1.98637	0.123306	0.0486837
241118	Asic4	-2.42852	0.589152	0.368486
109900	Asl	0.194311	0.0458814	0.0151152
107626	Asmt	0.0127743	0.999102	0.99681
27053	Asns	0.702157	3.41109e-16	2.31706e-17
70396	Asnsd1	-0.0831433	0.539368	0.322706
11484	Aspa	-2.51129	0.00261094	0.000603716
68352	Aspdh	0.974542	0.896548	0.811237
104816	Aspg	0.527176	0.188757	0.0819426
65973	Asph	-0.493875	4.16561e-27	1.6617e-28
72898	Asphd2	-0.546965	0.10871	0.0418869
12316	Aspm	-0.760004	0.00112307	0.000240311
66695	Aspn	-3.69739	3.22523e-215	6.69095e-218
67855	Asprv1	0.891072	0.65919	0.433313
68938	Aspscr1	0.170352	0.0738434	0.0264061
66514	Asrgl1	-0.234716	0.33296	0.167437
11898	Ass1	1.57149	3.76501e-42	9.37291e-44
66595	Aste1	0.453962	0.0648922	0.0227052
11899	Astn1	-0.989495	0.689771	0.463268
56079	Astn2	-3.23221	0.0460068	0.0151739
228790	Asxl1	0.105095	0.239999	0.110305
75302	Asxl2	-0.158383	0.138434	0.0560924
211961	Asxl3	-3.88251	0.0327762	0.0102403
67979	Atad1	0.222529	0.000940049	0.000197805
70472	Atad2	-0.361917	0.000308773	5.97377e-05
320817	Atad2b	-0.0255242	0.910177	0.839134
108888	Atad3a	0.118551	0.241957	0.111404
237877	Atad5	-0.519127	0.0510667	0.0171352
73242	Atat1	-0.293502	0.0388288	0.0124585
16467	Atcay	0.00871735	0.999102	0.996922
11907	Ate1	0.290677	8.06282e-05	1.42226e-05
11908	Atf1	0.0262546	0.887104	0.709746
11909	Atf2	-0.0138451	0.916528	0.849436
11910	Atf3	-0.672289	8.74145e-11	8.40932e-12
11911	Atf4	0.359459	4.52966e-12	3.98973e-13
107503	Atf5	0.0315487	0.840893	0.650416
226641	Atf6	0.175359	0.00608162	0.00153816
12915	Atf6b	0.23946	6.73101e-05	1.17616e-05
223922	Atf7	-0.207126	0.00105738	0.000224687
54343	Atf7ip	-0.22269	0.000414907	8.21894e-05
75329	Atf7ip2	2.86878	0.0123686	0.00338999
66795	Atg10	-0.0562972	0.894128	0.71991
68118	Atg101	0.283649	0.00687771	0.00175907
67526	Atg12	0.33905	1.21583e-05	1.9393e-06
51897	Atg13	0.200214	0.0105236	0.00283191
100504663	Atg14	-0.0893485	0.639838	0.41576
77040	Atg16l1	0.226828	0.0198321	0.00576236
73683	Atg16l2	0.0744443	0.75219	0.530629
329015	Atg2a	0.184187	0.00744296	0.00192438
76559	Atg2b	0.196707	0.0736791	0.0263299
67841	Atg3	0.0725221	0.427642	0.23325
666468	Atg4a	0.186394	0.222497	0.100216
66615	Atg4b	0.0623653	0.586196	0.363115
242557	Atg4c	0.394688	0.00776116	0.00201447
235040	Atg4d	0.381387	0.00321676	0.000757142
11793	Atg5	0.202197	0.0283571	0.00865117
74244	Atg7	0.204268	0.0110657	0.00299877
245860	Atg9a	0.375905	2.12653e-08	2.49319e-09
213948	Atg9b	-0.399902	0.896548	0.745384
108147	Atic	0.0468145	0.64833	0.423522
73991	Atl1	-0.291509	0.327522	0.163848
56298	Atl2	0.0973164	0.44102	0.244442
109168	Atl3	0.219143	2.14692e-05	3.51097e-06
11920	Atm	-0.238919	0.0318616	0.00989407
234776	Atmin	0.0116962	0.927609	0.865864
13498	Atn1	0.150249	0.00611594	0.00154865
71093	Atoh8	0.158731	0.31406	0.154992
11927	Atox1	0.473463	3.70769e-14	2.85477e-15
11982	Atp10a	-0.509041	9.23791e-06	1.44282e-06
319767	Atp10b	-2.43127	0.589152	0.367569
50770	Atp11a	0.34631	2.78443e-10	2.76941e-11
76295	Atp11b	0.235953	0.00339375	0.000804435
320940	Atp11c	-0.0557833	0.805212	0.610054
192113	Atp12a	-1.72052	0.0817409	0.0297583
170759	Atp13a1	0.18108	0.0153092	0.0043239
74772	Atp13a2	0.0209547	0.839606	0.649051
224088	Atp13a3	0.290412	1.16186e-07	1.46137e-08
11928	Atp1a1	0.265274	4.24262e-12	3.72936e-13
98660	Atp1a2	0.599796	0.896548	0.771448
232975	Atp1a3	-0.263704	0.00192862	0.000434286
27222	Atp1a4	1.86746	0.767471	0.552717
11931	Atp1b1	-2.31171	4.14797e-107	3.0733e-109
11932	Atp1b2	-0.316456	0.798836	0.60224
11933	Atp1b3	0.256953	3.32527e-08	3.97156e-09
67821	Atp1b4	NA	NA	NA
68876	Atp23	-0.133026	0.75738	0.537946
11937	Atp2a1	0.0101768	0.999102	0.995944
11938	Atp2a2	0.762462	2.13251e-60	3.4381e-62
53313	Atp2a3	-0.308635	0.000347283	6.77851e-05
67972	Atp2b1	0.557507	7.16397e-28	2.78134e-29
11941	Atp2b2	NA	NA	NA
320707	Atp2b3	-0.529507	0.787791	0.58266
381290	Atp2b4	-0.670041	1.54998e-10	1.51865e-11
235574	Atp2c1	0.0900976	0.259682	0.121614
69047	Atp2c2	-0.316705	0.908606	0.836116
11944	Atp4a	1.49548	0.746871	0.524533
11946	Atp5a1	0.0572131	0.296768	0.144118
11947	Atp5b	0.144279	0.00170848	0.000379955
11949	Atp5c1	-0.0489589	0.556525	0.337107
66043	Atp5d	0.0826997	0.220808	0.0993327
67126	Atp5e	0.134345	0.105732	0.0404978
11951	Atp5g1	-0.150458	0.0801832	0.0291247
67942	Atp5g2	-0.0624676	0.486056	0.280121
228033	Atp5g3	0.0593888	0.454853	0.255479
71679	Atp5h	-0.0256882	0.867977	0.685087
11957	Atp5j	0.0813902	0.331798	0.166558
57423	Atp5j2	-0.0194819	0.896548	0.765986
11958	Atp5k	0.0773998	0.659367	0.433781
27425	Atp5l	0.0740536	0.398787	0.212548
66477	Atp5md	0.354914	0.0095594	0.00255091
70257	Atp5mpl	0.00297338	0.999102	0.976855
28080	Atp5o	-0.0325997	0.768775	0.559799
11950	Atp5pb	0.191605	0.000562179	0.000113962
54411	Atp6ap1	0.148026	0.000870878	0.000182373
435376	Atp6ap1l	-0.949011	0.896548	0.816092
70495	Atp6ap2	0.138643	0.0075623	0.00195837
11975	Atp6v0a1	0.0615433	0.310159	0.152423
21871	Atp6v0a2	0.338523	6.35547e-09	7.16502e-10
140494	Atp6v0a4	-1.34896	0.00624136	0.00158189
114143	Atp6v0b	0.392127	1.11958e-13	8.86587e-15
11984	Atp6v0c	0.649598	5.27139e-48	1.12483e-49
11972	Atp6v0d1	0.13361	0.0224802	0.00663172
242341	Atp6v0d2	0.16172	0.681788	0.455071
11974	Atp6v0e	0.11051	0.157785	0.0657476
76252	Atp6v0e2	1.61127	1.48898e-35	4.52756e-37
11964	Atp6v1a	0.240775	2.79779e-08	3.32663e-09
110935	Atp6v1b1	-0.407234	0.799978	0.603955
11966	Atp6v1b2	0.155689	0.00185081	0.000415118
66335	Atp6v1c1	0.315044	1.39921e-06	1.98964e-07
68775	Atp6v1c2	0.974542	0.896548	0.811237
73834	Atp6v1d	0.151307	0.0967881	0.0364583
11973	Atp6v1e1	0.36153	2.01127e-09	2.16732e-10
66144	Atp6v1f	0.123199	0.0986308	0.0372401
668210	Atp6v1fnb	NA	NA	NA
66290	Atp6v1g1	0.234074	2.62275e-05	4.32642e-06
66237	Atp6v1g2	0.824551	0.00150186	0.000328931
108664	Atp6v1h	0.445182	6.5941e-13	5.46024e-14
11977	Atp7a	0.503747	4.70309e-10	4.76414e-11
11979	Atp7b	-0.246505	0.924804	0.861656
11980	Atp8a1	0.104803	0.299306	0.14567
50769	Atp8a2	-1.20379	0.640171	0.416072
54670	Atp8b1	-0.153875	0.271398	0.128553
54667	Atp8b2	-0.547061	3.19841e-28	1.22279e-29
67331	Atp8b3	0.17512	0.942505	0.888165
241633	Atp8b4	0.28591	0.00135746	0.000294488
320571	Atp8b5	-1.82333	0.100606	0.0381112
11981	Atp9a	1.44244	2.38435e-05	3.92468e-06
50771	Atp9b	0.15831	0.0127397	0.0035023
230649	Atpaf1	0.03365	0.896548	0.784389
246782	Atpaf2	0.111023	0.498809	0.29084
11983	Atpif1	-0.0843437	0.433208	0.238131
68073	Atpsckmt	0.195756	0.312012	0.153667
245000	Atr	-0.187931	0.182132	0.0783757
381629	Atraid	0.109563	0.206858	0.0915542
235610	Atrip	-0.0437813	0.893521	0.719117
11990	Atrn	0.124201	0.135697	0.054718
226255	Atrnl1	0.261185	5.68576e-05	9.82058e-06
22589	Atrx	-0.16743	0.0179052	0.00514944
20238	Atxn1	-0.0275946	0.89348	0.718651
54138	Atxn10	-0.218952	0.000171151	3.16109e-05
52335	Atxn1l	0.0702072	0.478954	0.274325
20239	Atxn2	0.177792	0.0190203	0.00549943
233871	Atxn2l	0.24237	7.40781e-05	1.29925e-05
110616	Atxn3	0.193045	0.0808774	0.0294152
246103	Atxn7	0.274598	0.0148146	0.00416224
380753	Atxn7l1	0.166371	0.156979	0.0652351
72522	Atxn7l2	-0.207948	0.270961	0.128277
217218	Atxn7l3	-0.0220745	0.87055	0.688091
382423	Atxn7l3b	-0.0797929	0.307776	0.15096
245128	AU018091	-1.78785	0.495099	0.287798
239691	AU021092	-1.84422	0.767471	0.558624
230696	AU022252	0.163472	0.248938	0.11549
100317	AU040320	0.270655	0.000277441	5.29688e-05
216177	AU041133	-0.479669	0.392961	0.208268
11992	Auh	0.628248	9.59648e-10	9.96564e-11
69885	Aunip	-0.627855	0.204673	0.0904202
11993	Aup1	0.111455	0.0677046	0.0238898
20878	Aurka	-0.4327	0.0113569	0.00308442
66077	Aurkaip1	0.135306	0.160831	0.0673316
20877	Aurkb	-0.744438	7.25836e-06	1.11859e-06
20871	Aurkc	0.0229064	0.999102	0.992268
319974	Auts2	-0.497674	3.58345e-09	3.94858e-10
74268	Aven	-0.25796	0.20364	0.0898642
11567	Avil	-0.45511	0.589152	0.366529
78937	Avl9	0.292838	0.00188759	0.000424151
69534	Avpi1	0.288602	0.0310901	0.00961397
54140	Avpr1a	2.72017	0.280495	0.134056
101835	AW146154	0.326802	0.417005	0.225965
105351	AW209491	0.0180287	0.95807	0.911759
106064	AW549877	0.149592	0.0668837	0.0235487
244810	AW551984	-1.12094	0.0476882	0.0158263
225289	AW554918	-0.232536	0.332129	0.16679
245532	Awat2	-1.08717	0.49016	0.283381
77352	Axdnd1	0.667418	0.618102	0.395996
12005	Axin1	-0.106987	0.139448	0.0566641
12006	Axin2	0.41738	0.00832667	0.00217803
26362	Axl	0.020301	0.803151	0.607813
246735	AY074887	-0.949011	0.896548	0.816092
12007	Azgp1	-1.79533	0.479596	0.27492
27215	Azi2	0.115579	0.227	0.10277
54375	Azin1	0.00670565	0.957399	0.910581
242669	Azin2	0.538761	7.49675e-09	8.47833e-10
333467	B020031M17Rik	-1.84626	0.767471	0.557934
78521	B230219D22Rik	0.238908	0.000100032	1.79025e-05
245305	B230307C23Rik	-0.0671367	0.848937	0.66195
12010	B2m	-0.354568	5.55555e-17	3.6453e-18
26879	B3galnt1	-0.579189	4.91278e-15	3.56425e-16
97884	B3galnt2	0.233785	0.0722875	0.0257726
26877	B3galt1	0.110433	0.896548	0.723066
26878	B3galt2	2.04998	9.48712e-12	8.52497e-13
54218	B3galt4	0.219559	0.313188	0.154413
93961	B3galt5	2.46194	0.618389	0.396413
117592	B3galt6	0.193767	0.290707	0.140468
76898	B3gat1	NA	NA	NA
280645	B3gat2	0.903533	0.896548	0.729728
72727	B3gat3	0.231756	0.00658048	0.00167525
381694	B3glct	0.133359	0.251134	0.116762
53625	B3gnt2	0.308724	1.1293e-05	1.79258e-06
72297	B3gnt3	0.413891	0.00098985	0.000209106
231727	B3gnt4	-1.46949	0.767471	0.557406
272411	B3gnt6	-0.836343	0.715629	0.488652
227327	B3gnt7	0.122101	0.783653	0.576301
232984	B3gnt8	-0.330933	0.00257843	0.000595586
97440	B3gnt9	-0.824942	2.34792e-32	7.79346e-34
210004	B3gntl1	-0.0452584	0.896548	0.803402
320148	B430306N03Rik	0.524911	8.96031e-12	8.04627e-13
14421	B4galnt1	0.174775	0.00989591	0.00264775
14422	B4galnt2	-0.280839	0.766408	0.548314
330406	B4galnt3	-1.08001	0.447699	0.249862
330671	B4galnt4	0.445917	0.126319	0.0501353
14595	B4galt1	-0.0248647	0.789765	0.587584
53418	B4galt2	-0.601148	3.49695e-14	2.68837e-15
57370	B4galt3	0.370299	0.00285072	0.00066372
56375	B4galt4	0.0578318	0.869409	0.686932
56336	B4galt5	1.16063	3.03783e-87	3.00704e-89
56386	B4galt6	0.179393	0.0053955	0.00134448
218271	B4galt7	0.135363	0.270532	0.128026
108902	B4gat1	-0.00489392	0.980901	0.944388
27078	B9d1	-0.1374	0.711057	0.484181
232987	B9d2	-0.0456529	0.896548	0.755387
118452	Baalc	-0.432452	0.691636	0.465505
12012	Baat	NA	NA	NA
68251	Babam1	0.0588559	0.562931	0.343077
107976	Babam2	0.139733	0.224706	0.101452
23821	Bace1	-0.276779	3.70933e-06	5.52299e-07
56175	Bace2	-0.666325	2.96883e-09	3.23614e-10
12013	Bach1	0.124624	0.0555862	0.0189228
12014	Bach2	-0.203787	0.587399	0.364535
12015	Bad	0.0319372	0.878256	0.699311
12017	Bag1	-0.0934129	0.158673	0.0661928
213539	Bag2	0.323768	0.00216657	0.000492234
29810	Bag3	-0.102965	0.110658	0.0427719
67384	Bag4	-0.0222813	0.910519	0.839817
70369	Bag5	0.179208	0.114409	0.0445252
224727	Bag6	0.0593356	0.31722	0.157102
268515	Bahcc1	-0.539609	1.63105e-10	1.59905e-11
228536	Bahd1	0.179171	0.022882	0.00677334
108100	Baiap2	-0.707223	8.19994e-25	3.64528e-26
66898	Baiap2l1	-0.261526	0.728393	0.502397
207495	Baiap2l2	-2.39955	0.141164	0.0575248
545192	Baiap3	1.18258	0.575898	0.353677
12018	Bak1	-0.0534868	0.614019	0.392173
68010	Bambi	0.18413	0.395038	0.209824
23825	Banf1	-0.076618	0.488397	0.282049
242248	Bank1	0.0180407	0.926843	0.864819
53325	Banp	-0.206503	0.137962	0.0558601
104416	Bap1	-0.026389	0.848801	0.661744
12021	Bard1	-0.404692	0.262582	0.123268
12022	Barx1	-0.949011	0.896548	0.816092
12023	Barx2	-0.949011	0.896548	0.816092
70350	Basp1	0.341397	3.15636e-12	2.74832e-13
53314	Batf	0.994314	0.128497	0.0512357
74481	Batf2	-0.335126	0.223705	0.100867
381319	Batf3	-1.69098	0.000231602	4.36544e-05
12028	Bax	0.102085	0.277405	0.132265
217578	Baz1a	0.529322	1.52712e-08	1.76418e-09
22385	Baz1b	-0.0807195	0.164325	0.0691254
116848	Baz2a	0.247049	0.00302203	0.000707905
407823	Baz2b	0.110675	0.360813	0.185956
544881	BB287469	-2.4299	0.556525	0.337887
170770	Bbc3	-0.362361	0.0651872	0.0228354
100503572	Bbip1	-0.0351767	0.896548	0.813611
72873	Bbof1	-0.809934	0.433936	0.239049
170442	Bbox1	-4.75132	0.00890272	0.00235193
52028	Bbs1	-0.557951	0.00340552	0.000808031
71769	Bbs10	0.0738329	0.896548	0.802906
241950	Bbs12	-0.490816	0.108631	0.0418401
67378	Bbs2	-0.327989	0.0737672	0.0263657
102774	Bbs4	-0.0830085	0.817907	0.624403
72569	Bbs5	0.464642	0.110916	0.0428946
71492	Bbs7	-0.0236838	0.930816	0.870568
319845	Bbs9	-0.235616	0.124938	0.0494465
70508	Bbx	0.16517	0.0449333	0.0147549
214489	BC003965	-0.0064868	0.990012	0.957944
80748	BC004004	-0.132975	0.10927	0.0421578
79555	BC005537	0.0398557	0.591281	0.370589
227707	BC005624	-0.0281199	0.87055	0.68808
666584	BC024063	0.0138907	0.989455	0.957161
414069	BC024978	0.339702	0.0783816	0.0283223
229600	BC028528	-0.0950421	0.709386	0.482541
613262	BC029722	0.192407	0.00818629	0.0021384
234290	BC030500	NA	NA	NA
407819	BC031181	0.514614	7.87611e-12	7.04933e-13
207792	BC034090	0.296718	0.0098435	0.00263243
232406	BC035044	-0.949011	0.896548	0.816092
270802	BC048403	0.254526	0.149405	0.0614589
408058	BC048507	-0.949011	0.896548	0.816092
408059	BC049352	0.133599	0.910177	0.839255
320135	BC049715	-0.769042	0.40909	0.220415
193286	BC049762	0.152012	0.936959	0.879479
57355	BC051019	NA	NA	NA
407788	BC051142	-1.535	0.00581398	0.00146323
381306	BC055324	-0.888413	0.00031269	6.06067e-05
329716	BC107364	-0.949011	0.896548	0.816092
625360	BC147527	-2.68778	6.471e-18	3.97366e-19
57278	Bcam	0.309438	0.698718	0.4723
12032	Bcan	-0.62961	0.521622	0.308904
12033	Bcap29	0.19276	0.161686	0.0678428
27061	Bcap31	0.0304266	0.759534	0.540601
12927	Bcar1	0.584188	5.04756e-21	2.64779e-22
29815	Bcar3	-0.324021	0.00864028	0.00227108
76960	Bcas1	1.34367	0.696057	0.469842
68183	Bcas2	-0.170977	0.107042	0.0411202
192197	Bcas3	0.156994	0.0859706	0.0316396
12035	Bcat1	0.975444	1.32308e-29	4.83087e-31
12036	Bcat2	0.118186	0.25466	0.118824
66165	Bccip	-0.0819243	0.472886	0.26974
75284	Bcdin3d	-0.123119	0.829894	0.638002
12038	Bche	-0.563622	0.896548	0.805975
12039	Bckdha	-0.100198	0.234508	0.107114
12040	Bckdhb	-0.0380012	0.890341	0.714401
12041	Bckdk	-0.123346	0.12863	0.0513193
12042	Bcl10	0.0035315	0.987446	0.954184
14025	Bcl11a	NA	NA	NA
58208	Bcl11b	-4.75213	0.0092416	0.00245022
12043	Bcl2	0.224414	0.161974	0.0680186
12044	Bcl2a1a	1.04882	0.0377553	0.0120734
12045	Bcl2a1b	0.181099	0.144951	0.0593087
12046	Bcl2a1c	0.219631	0.896548	0.774512
12047	Bcl2a1d	0.0206649	0.970327	0.929951
12048	Bcl2l1	-0.04217	0.685606	0.458702
12125	Bcl2l11	-0.405926	2.41824e-08	2.84954e-09
75736	Bcl2l12	-0.511773	0.00626681	0.00158945
94044	Bcl2l13	0.123004	0.160997	0.0674297
66813	Bcl2l14	-1.18707	0.300313	0.146409
229672	Bcl2l15	-0.0822914	0.942711	0.888777
12050	Bcl2l2	0.421078	1.63857e-07	2.09398e-08
12051	Bcl3	1.47517	3.03989e-57	5.36949e-59
12053	Bcl6	0.0746649	0.533572	0.318037
12029	Bcl6b	-0.787528	0.173689	0.0740629
77045	Bcl7a	-0.0790112	0.882551	0.704579
12054	Bcl7b	0.0992237	0.344933	0.175176
12055	Bcl7c	-0.58391	2.43924e-12	2.10366e-13
77578	Bcl9	-0.187058	0.0267674	0.00810432
80288	Bcl9l	-0.305386	2.12653e-08	2.4932e-09
72567	Bclaf1	0.0923287	0.254824	0.118939
382252	Bclaf3	0.0373956	0.896548	0.803546
63857	Bco1	-0.415393	0.896731	0.816897
170752	Bco2	-0.110708	0.692275	0.466106
71458	Bcor	0.151802	0.214761	0.0957812
320376	Bcorl1	-0.0461449	0.853354	0.666811
110279	Bcr	0.233146	0.00141623	0.000308328
66821	Bcs1l	-0.14893	0.484136	0.278699
71911	Bdh1	0.579962	0.481377	0.276487
69772	Bdh2	-0.897568	0.00305898	0.000717105
12061	Bdkrb1	4.00561	1.14635e-64	1.70549e-66
12062	Bdkrb2	3.46355	2.72425e-74	3.42327e-76
12064	Bdnf	0.632347	1.32296e-06	1.87258e-07
544971	Bdp1	0.211852	0.0616086	0.021381
65115	Bean1	-0.45735	0.649905	0.425244
56208	Becn1	0.180574	0.00355752	0.000846839
380785	Begain	-1.14174	0.0016857	0.00037399
331623	Bend3	0.263133	0.0837163	0.0306208
666938	Bend4	0.126768	0.553755	0.334793
67621	Bend5	-1.25741	0.00391828	0.000945486
320705	Bend6	-0.192816	0.475608	0.271845
209645	Bend7	-0.949011	0.896548	0.816092
24115	Best1	-0.166437	0.874425	0.694076
212989	Best2	0.974542	0.896548	0.811237
382427	Best3	-1.33706	0.266189	0.125513
12068	Bet1	-0.122224	0.423707	0.230401
54399	Bet1l	-0.122993	0.40603	0.218117
19716	Bex1	0.974542	0.896548	0.811237
12069	Bex2	-1.88338	0.612666	0.390447
12070	Bex3	-0.375808	0.000212371	3.98912e-05
328660	Bex6	-0.884297	0.896548	0.734819
67118	Bfar	-0.0679961	0.593293	0.372448
12075	Bfsp1	-0.721858	0.00698103	0.00179171
107993	Bfsp2	-0.949011	0.896548	0.816092
12096	Bglap	-5.52562	3.26109e-06	4.8324e-07
12097	Bglap2	-7.8224	2.20397e-09	2.37889e-10
12095	Bglap3	-2.57476	0.173233	0.0738174
12111	Bgn	-0.341738	2.63746e-16	1.77592e-17
17341	Bhlha15	2.21786	0.49496	0.287688
320522	Bhlha9	-0.949011	0.896548	0.816092
70237	Bhlhb9	-0.728788	7.32942e-10	7.53317e-11
59058	Bhlhe22	-0.975331	3.36167e-09	3.68227e-10
20893	Bhlhe40	0.804436	4.08048e-39	1.11983e-40
79362	Bhlhe41	-0.638164	3.99801e-20	2.2015e-21
12116	Bhmt	-0.655551	0.649218	0.424525
64918	Bhmt2	2.46558	0.580977	0.358212
83675	Bicc1	-0.167568	0.00368689	0.000882877
12121	Bicd1	-0.0917177	0.961436	0.916443
76895	Bicd2	0.0266529	0.821751	0.629014
75665	Bicdl1	-0.381204	0.10871	0.0418899
212733	Bicdl2	-0.949011	0.896548	0.816092
243842	Bicra	-0.120267	0.362522	0.187245
210982	Bicral	-0.0607836	0.65498	0.429699
12122	Bid	0.00639481	0.966054	0.922707
12124	Bik	0.0646945	0.896548	0.758088
30948	Bin1	-0.366371	4.40676e-12	3.87625e-13
668218	Bin2	-0.21955	0.00518577	0.00128576
57784	Bin3	-0.00171166	0.999102	0.981927
11797	Birc2	0.0729704	0.612666	0.390581
11796	Birc3	1.04856	2.50542e-48	5.3016e-50
11799	Birc5	-0.691369	0.000258727	4.91966e-05
12211	Birc6	-0.146767	0.0858081	0.0315747
246229	Bivm	0.0111476	0.965626	0.921965
53619	Blcap	0.0845958	0.444062	0.246944
12143	Blk	-0.949011	0.896548	0.816092
12144	Blm	-0.355356	0.19826	0.0870709
104184	Blmh	-0.127485	0.264814	0.124724
17060	Blnk	-0.367132	1.00675e-06	1.40586e-07
14533	Bloc1s1	-0.0904	0.521897	0.309098
73689	Bloc1s2	-0.106957	0.601392	0.379778
232946	Bloc1s3	0.207153	0.136746	0.0552463
117197	Bloc1s4	0.206074	0.112814	0.0437769
17828	Bloc1s5	-0.170981	0.219795	0.0986556
18457	Bloc1s6	-0.0520249	0.728317	0.502237
109778	Blvra	0.116273	0.20744	0.0918354
233016	Blvrb	0.163622	0.00535047	0.00133135
66352	Blzf1	0.11564	0.53979	0.323068
67254	Bmerb1	-0.940324	0.3478	0.176941
171543	Bmf	-0.546956	7.42435e-08	9.17978e-09
12151	Bmi1	-0.0116643	0.927763	0.866263
12153	Bmp1	0.630662	5.3767e-29	2.00459e-30
12154	Bmp10	0.974542	0.896548	0.811237
12155	Bmp15	-0.949011	0.896548	0.816092
12156	Bmp2	-0.46547	0.0304352	0.00938258
140780	Bmp2k	0.341296	6.48771e-08	7.96399e-09
110075	Bmp3	-3.74863	2.60309e-16	1.75124e-17
12159	Bmp4	-0.185599	0.305306	0.149495
12160	Bmp5	-0.759694	0.0115008	0.0031276
12161	Bmp6	-0.436943	0.347498	0.176767
12162	Bmp7	-0.949011	0.896548	0.816092
12163	Bmp8a	-1.15587	0.27113	0.128375
12164	Bmp8b	-0.882625	0.896548	0.735391
73230	Bmper	1.87547	5.41623e-98	4.52663e-100
12166	Bmpr1a	-0.0352172	0.723298	0.496847
12167	Bmpr1b	0.956714	1.83686e-06	2.64897e-07
12168	Bmpr2	0.0978065	0.340636	0.172448
213895	Bms1	0.0651441	0.50452	0.295293
101148	Bmt2	-0.264355	0.0121372	0.00332224
12169	Bmx	NA	NA	NA
107771	Bmyc	-0.940744	4.46444e-05	7.59465e-06
12173	Bnc1	0.274242	0.896548	0.733602
242509	Bnc2	-0.314268	0.00011139	2.00451e-05
224630	Bnip1	0.0786673	0.819128	0.625986
12175	Bnip2	0.212262	3.91891e-05	6.6132e-06
12176	Bnip3	0.767206	1.33657e-20	7.19345e-22
12177	Bnip3l	0.338538	4.27909e-10	4.31181e-11
100043324	Bnip3l-ps	NA	NA	NA
207819	Bnip5	-0.572107	0.874421	0.694001
171388	Bnipl	0.606552	0.896548	0.768699
117606	Boc	0.652074	4.61046e-19	2.65899e-20
69556	Bod1	-0.197506	0.0692987	0.0245098
665775	Bod1l	-0.0686105	0.539702	0.32297
51800	Bok	-1.15607	1.52967e-12	1.29928e-13
69168	Bola1	-0.130119	0.649129	0.424391
66162	Bola2	0.249094	0.410711	0.221629
78653	Bola3	0.272763	0.0696291	0.0246514
12181	Bop1	0.173441	0.00948166	0.00252567
77744	Bora	0.0122381	0.988305	0.955728
67774	Borcs5	-0.220405	0.139448	0.0566687
71923	Borcs6	-0.252495	0.0141354	0.0039488
66439	Borcs7	-0.234278	0.252183	0.117444
72368	Borcs8	0.0336404	0.882444	0.704292
12183	Bpgm	0.637317	7.32554e-12	6.54353e-13
68021	Bphl	-0.152845	0.296427	0.143883
329547	Bpi	-0.949011	0.896548	0.816092
545477	Bpifa6	-0.949011	0.896548	0.816092
228801	Bpifb1	0.974542	0.896548	0.811237
66557	Bpifb2	-1.84433	0.767471	0.558586
381399	Bpifb4	-3.1675	0.327881	0.164106
228802	Bpifb5	-0.949011	0.896548	0.816092
433492	Bpifb9b	0.914377	0.896548	0.74129
270757	Bpifc	-0.993911	0.69008	0.463771
23827	Bpnt1	0.428488	1.01472e-05	1.59748e-06
242291	Bpnt2	0.154633	0.0246816	0.00738356
207165	Bptf	-0.0596126	0.511908	0.301184
109880	Braf	0.495094	4.46628e-08	5.40052e-09
72399	Brap	0.137095	0.064784	0.0226481
231841	Brat1	-0.20011	0.077193	0.0278183
12189	Brca1	-0.571055	0.00408239	0.0009892
12190	Brca2	-0.688064	0.00178092	0.000397648
210766	Brcc3	0.0799844	0.731979	0.507381
223770	Brd1	0.1372	0.0471594	0.0156173
14312	Brd2	0.268848	5.61024e-10	5.7263e-11
67382	Brd3	0.104272	0.286271	0.137765
100504116	Brd3os	-0.227616	0.413931	0.22376
57261	Brd4	0.210142	0.000294804	5.67032e-05
26992	Brd7	-0.107429	0.263148	0.123627
78656	Brd8	-0.137471	0.116459	0.0455365
271508	Brd8dc	-0.725555	0.608519	0.38583
105246	Brd9	-0.0953188	0.397307	0.211424
114642	Brdt	-0.118675	0.784063	0.578076
72308	Brf1	0.0305436	0.845908	0.656863
66653	Brf2	-0.0278025	0.902767	0.826538
55950	Bri3	-0.0451909	0.80804	0.613346
76809	Bri3bp	0.631432	4.92151e-16	3.37805e-17
319259	Bricd5	-0.949011	0.896548	0.816092
56710	Brinp1	-1.5273	7.7921e-18	4.81724e-19
240843	Brinp2	0.020199	0.999102	0.992853
215378	Brinp3	0.404673	1.84032e-08	2.14237e-09
237911	Brip1	-0.45851	0.0849496	0.0311883
67832	Brix1	0.0400887	0.84352	0.653621
101314	Brk1	-0.0524063	0.589152	0.36785
107392	Brms1	0.041882	0.825813	0.633916
52592	Brms1l	0.0155992	0.927859	0.866727
71678	Brox	0.266966	1.96157e-05	3.19274e-06
78783	Brpf1	0.266837	0.000584081	0.000118679
268936	Brpf3	0.124847	0.205802	0.09105
381979	Brsk1	0.0829427	0.791216	0.591685
75770	Brsk2	0.974542	0.896548	0.811237
93871	Brwd1	-0.166194	0.0860224	0.0316739
382236	Brwd3	0.218269	0.249413	0.115784
14705	Bscl2	0.337592	1.36748e-07	1.73052e-08
100383	Bsdc1	0.183413	0.0261987	0.00790573
12215	Bsg	-0.165759	0.223705	0.100857
12217	Bsn	-1.65796	3.10075e-05	5.16454e-06
192120	Bspry	-1.56708	0.503525	0.294425
12182	Bst1	1.58591	2.15683e-14	1.63127e-15
69550	Bst2	-0.797496	6.61203e-58	1.13656e-59
244813	Bsx	0.974542	0.896548	0.811237
107182	Btaf1	0.25766	0.00487296	0.00120214
83962	Btbd1	0.274093	4.84131e-05	8.27306e-06
68815	Btbd10	0.159444	0.19614	0.0858337
74007	Btbd11	0.395719	0.00131134	0.000283861
72014	Btbd17	-0.949011	0.896548	0.816092
78611	Btbd19	-0.0561613	0.863195	0.679607
208198	Btbd2	-0.123534	0.111962	0.0433654
228662	Btbd3	0.338438	0.00611086	0.00154628
100862323	Btbd35f22	0.974542	0.896548	0.811237
399566	Btbd6	-0.0559982	0.855237	0.669112
238386	Btbd7	-0.166907	0.0523724	0.0176292
100503185	Btbd8	-0.27302	0.267035	0.126007
224671	Btbd9	0.0266323	0.876074	0.696248
12223	Btc	-3.3476	0.00161456	0.000356388
26363	Btd	-0.108599	0.279292	0.133347
218490	Btf3	-0.0919624	0.095391	0.035785
70533	Btf3l4	0.0176197	0.896548	0.811682
12226	Btg1	0.151438	0.00451799	0.00110761
12227	Btg2	1.00171	4.42205e-47	9.69806e-49
12228	Btg3	0.396314	0.000109204	1.96259e-05
12229	Btk	-0.05625	0.71865	0.49151
208154	Btla	0.0693605	0.959954	0.914719
12231	Btn1a1	-1.84217	0.789765	0.589456
238555	Btn2a2	0.00935259	0.999102	0.996849
547431	Btnl2	-0.52201	0.651504	0.426754
632126	Btnl4	-1.84433	0.767471	0.558586
624681	Btnl6	-2.46942	0.396523	0.210824
237754	Btnl9	-0.396482	0.901733	0.824553
12234	Btrc	-0.0942782	0.50452	0.295314
12235	Bub1	-0.231697	0.407594	0.219223
12236	Bub1b	-0.572055	1.39531e-05	2.23881e-06
12237	Bub3	-0.0228539	0.871958	0.690529
215051	Bud13	0.0581694	0.82145	0.628638
66138	Bud23	0.0877865	0.508333	0.298323
231889	Bud31	0.236942	0.0220175	0.00647696
23828	Bves	0.0161899	0.999102	0.985856
53414	Bysl	0.242463	0.0110462	0.00299087
66882	Bzw1	0.206908	6.13589e-05	1.06453e-05
66912	Bzw2	-0.0557912	0.747911	0.525761
223665	C030006K11Rik	0.325978	0.00913349	0.00241885
620078	C130026I21Rik	-0.416953	0.406677	0.218609
319772	C130050O18Rik	0.912653	2.07335e-07	2.67418e-08
226777	C130074G19Rik	1.75761	0.0016665	0.000369334
57316	C1d	-0.151796	0.189099	0.0821189
94192	C1galt1	1.5042	1.304e-41	3.29264e-43
59048	C1galt1c1	0.341003	0.00851027	0.00223262
12259	C1qa	0.123333	0.00142071	0.000309388
12260	C1qb	-0.0398142	0.486056	0.280114
12261	C1qbp	0.145069	0.0648657	0.0226882
12262	C1qc	0.107302	0.032212	0.0100281
23829	C1ql1	-2.36672	0.0458051	0.0150847
226359	C1ql2	0.974542	0.896548	0.811237
227580	C1ql3	0.987055	0.000675493	0.000138734
239659	C1ql4	-0.949011	0.896548	0.816092
56745	C1qtnf1	0.313226	2.71045e-09	2.94645e-10
67389	C1qtnf12	-0.314977	0.00375568	0.000900908
69183	C1qtnf2	-1.2511	1.55947e-08	1.80526e-09
81799	C1qtnf3	-4.26686	1.3515e-27	5.31114e-29
67445	C1qtnf4	0.327747	0.905475	0.830411
235312	C1qtnf5	-0.435865	3.40659e-09	3.73956e-10
72709	C1qtnf6	-0.189665	0.0250525	0.0075168
109323	C1qtnf7	2.80419	1.31524e-30	4.63074e-32
239126	C1qtnf9	-0.566923	0.896548	0.783533
50909	C1ra	-0.211108	2.88712e-05	4.79162e-06
667277	C1rb	0.0123713	0.999102	0.993252
232371	C1rl	-0.00771003	0.968334	0.92632
50908	C1s1	-0.317898	2.10336e-09	2.26905e-10
317677	C1s2	-0.196328	0.903611	0.827504
12263	C2	0.213273	0.00501845	0.00124011
207781	C2cd2	-0.118229	0.589152	0.366904
71764	C2cd2l	0.540528	1.06509e-11	9.6275e-13
277939	C2cd3	-0.402302	2.15213e-05	3.52367e-06
244911	C2cd4a	-0.39815	0.896548	0.748772
75697	C2cd4b	0.974542	0.896548	0.811237
237397	C2cd4c	-0.893472	0.167403	0.0707673
74741	C2cd5	-0.348222	0.00215072	0.00048825
73463	C2cd6	1.87692	0.785144	0.580051
12266	C3	2.53562	1.98405e-112	1.36418e-114
77644	C330007P06Rik	0.1309	0.103522	0.0394585
77422	C330018D20Rik	0.187148	0.459984	0.25937
12267	C3ar1	-0.415006	9.87675e-12	8.88679e-13
12268	C4b	0.886454	0.000659764	0.000135152
12269	C4bp	0.101525	0.948538	0.897039
12273	C5ar1	0.824217	5.98992e-81	6.49728e-83
319430	C5ar2	0.0547479	0.837104	0.646422
12274	C6	0.919689	0.896548	0.739464
109828	C7	2.46558	0.580977	0.358212
97130	C77080	0.234482	0.0411709	0.0133486
232196	C87436	-0.108737	0.535408	0.319607
230558	C8a	-0.882527	0.896548	0.735554
69379	C8g	-0.57346	0.338855	0.171406
12279	C9	-0.39331	0.902548	0.82594
73205	C9orf72	0.198289	0.127068	0.050508
67770	Caap1	0.165882	0.589152	0.366716
12283	Cab39	0.116646	0.0828196	0.0302345
69008	Cab39l	0.157557	0.0944119	0.0353277
73287	Cabcoco1	-0.674942	0.809308	0.615028
104248	Cabin1	-0.149323	0.0367929	0.0117198
63955	Cables1	-0.161048	0.391967	0.207472
252966	Cables2	-0.103101	0.493493	0.286426
29867	Cabp1	0.273985	0.914752	0.846438
73660	Cabp4	-0.575256	0.896548	0.780885
29865	Cabp5	-0.949011	0.896548	0.816092
192650	Cabp7	-0.949011	0.896548	0.816092
71132	Cabyr	1.11498	0.150596	0.0620471
381356	Cacfd1	-0.0208252	0.896548	0.793156
320508	Cachd1	-0.0945519	0.577183	0.355013
12286	Cacna1a	-0.591338	1.19998e-14	8.92641e-16
12287	Cacna1b	-1.13576	0.0190045	0.00549262
12288	Cacna1c	0.663067	8.17601e-17	5.38412e-18
12289	Cacna1d	0.51367	4.45079e-08	5.37914e-09
54652	Cacna1f	-0.517719	0.426282	0.232306
12291	Cacna1g	-1.13611	9.94253e-85	1.02543e-86
58226	Cacna1h	-1.68635	0.042462	0.0138201
239556	Cacna1i	-2.93769	0.0107788	0.00291272
12293	Cacna2d1	0.176006	0.0274286	0.00833471
56808	Cacna2d2	0.00682823	0.999102	0.9977
12294	Cacna2d3	-1.78797	0.489911	0.283069
319734	Cacna2d4	4.45795	0.0214733	0.00629523
12295	Cacnb1	-0.448637	0.0235703	0.00701574
12296	Cacnb2	-0.213371	0.392961	0.208238
12297	Cacnb3	0.269211	0.000102132	1.82943e-05
12298	Cacnb4	-0.563933	0.409025	0.220283
12300	Cacng2	-0.949011	0.896548	0.816092
54376	Cacng3	-0.949011	0.896548	0.816092
54377	Cacng4	NA	NA	NA
54378	Cacng6	-2.2041	0.467372	0.265308
81904	Cacng7	-0.187468	0.0168305	0.00480245
81905	Cacng8	-1.27383	0.000696924	0.000143507
70312	Cactin	0.0889184	0.392974	0.208308
78832	Cacul1	0.0894285	0.265496	0.125139
12301	Cacybp	-0.331798	6.73753e-06	1.03433e-06
69719	Cad	-0.279119	4.00053e-05	6.76043e-06
54725	Cadm1	-0.871867	2.54171e-29	9.3557e-31
239857	Cadm2	3.5173	0.00414563	0.00100674
94332	Cadm3	0.650609	0.730545	0.506025
260299	Cadm4	0.840932	0.586084	0.362955
27062	Cadps	0.93035	3.90539e-06	5.83575e-07
320405	Cadps2	0.974542	0.896548	0.811237
71213	Cage1	-0.598948	0.257418	0.120264
12310	Calca	NA	NA	NA
116903	Calcb	1.91293	0.604323	0.382345
67488	Calcoco1	0.0646255	0.44917	0.250982
76815	Calcoco2	1.33279	0.69004	0.463641
[truncated: 15,259 more rows]
