# Supplementary material for: Functional and analytical recapitulation of osteoclast biology on demineralized bone paper
Source: Nat Commun. 2023 Dec 7;14:8092. doi: 10.1038/s41467-023-44000-9 (PMC10703810; doi:10.1038/s41467-023-44000-9)
Supplement: Supplementary file 16 — Source Data [file 41467_2023_44000_MOESM16_ESM.xlsx]

## Sheet: Fig 2
	Fig 2A, iii Radipgraphy Intensity (a.u.)					Fig 2D FL Intensity (a.u.)
	Intact	Partial	Full			Before	After
	226.713	119.374	33.4089			24.5911	3.89778
	225.323	141.563	28.6178			22.7667	4.86111
	205.889	127.117	29.6244			22.9356	2.83222
	215.637	148.924	30.8589			22.6	3.46778
	202.936	126.019	33.6067			26.5878	4.51556
						27.1667	4.60444
						22.7744	5.53444
						23.1611	5.11333
						25.8811	5.86889
						24.3256	3.32222
	Fig 2E Transparency (%)					Fig 2F Stiffness (kN/m)
	Thickness	20	50	100		Thickness	20	100	200
	µm	86.0994	75.3356	62.6614		µm	5.61132	28.0566	56.1132
		88.308	70.4693	59.5662			5.61132	28.0566	56.1132
		92.8966	76.913	63.387			6.9369	34.6845	69.369

## Sheet: Fig 3
	Fig 3C	Number of OB / mm2						Fig 3F	FL Intensity (a.u.)
	TCP	DBP	BP	BD	HP				TCP
	1289	1204	1304	885	132.75			Day	0	3	5	7
	1424	1432	1244	563	152				0.104182	0.826802	1.18345	3.57318
	1131	1455	1323	910	157.75				0.138562	0.885552	1.8027	3.57852
	1333	1395	1182	805	146				0	0.995872	1.91386	3.62135
	1385	1226	1221	596	163.75				0.0449725	0.952332	2.22193	3.50439
	1561	1506	1373	659	148				0.0163625	0.963502	2.20207	3.75631
	1427	1397	1256	773	172				0	1.11695	2.21615	3.58882
	1329	1604	1484	812	138.5				0.0294425	1.01774	2.40228	3.65141
	1541	1571	1274	630	153				0.105082	1.0011	2.12929	3.43252
	1384	1394	1344	625	176				DBP
								Day	0	3	5	7
									2e-05	9.69805	18.4389	24.8355
									1e-05	10.5515	15.6869	23.7268
	Fig 3G	Transmiitance (%)							1e-05	10.1459	19.2619	25.076
	DBP	RdBP	Bone disc						5e-05	9.57281	14.7775	28.9062
	86.4966	45.0816	5.15228						0.00086	10.3779	18.8989	28.4106
	84.5277	43.4509	6.26613						0	10.344	16.5635	25.6366
	89.5363	46.238	5.16415						0	9.80307	20.7814	24.7228
									0	10.2511	20.4844	24.3515

## Sheet: Fig 4
	Fig 4E	OC size (x10^3 µm^2)								Fig 4E, inner pannel (x10^3 µm^2)
	TCP	Col-TCP	HP	MD	BD	DBP	RdBP			Day	7	14
	77.0005	225.833	30.5615	4.52769	8.56759	5.86473	4.05814				5.17555	3.51276
	40.6412	25.9835	27.5589	3.56138	22.8868	6.56606	2.9739				1.59594	3.47386
	48.7412	65.6813	48.4482	3.97951	5.43629	6.75446	4.52224				4.25542	3.09342
	304.5	25.9689	31.0138	2.97551	9.79619	2.56833	7.65033				5.3445	1.53273
	114.766	70.5979	176.195	3.87133	6.13757	6.57943	5.04915				4.61034	1.8597
	37.9401	84.8131	298.886	3.1627	11.5249	4.36725	8.47179				3.05817	1.44521
	269.308	54.7273	44.2731	1.40997	10.1332	3.46779	16.3853				3.16148	1.79406
	163.785	55.4505	357.734	2.0481	5.55045	5.62163	6.94807				3.20038	1.59594
	48.0298	77.0157	19.0522	2.11616	6.13757	3.98801	5.88919				3.7984	2.6996
		265.706				8.60079					2.29119	2.80291
		173.179				7.25038					2.64976	5.21323
		57.7843				2.11616					5.37367	1.92655
		33.2472				3.82271					2.51484	4.31984
		19.2071				6.30717					2.48567	4.00868
		28.6673									3.85553	2.05417
		51.8734
	Fig 4G, ii A ratio of actin ring and OC diameter						Fig 4I	Resorbed area (%)
	DBP	BD	TCP				Hour	HP			RdBP
	0.561994	0.440065	0.986923				0	0	0	0	0	0	0	0	0
	0.397245	0.448205	0.97703				6	25.8	28.0618	28.7742	3.08718	1.675	1.83013	3.5641	2.7141
	0.31424	0.32463	0.977407				12	53.8	49.8743	50.9159	4.90962	4.68718	6.20064	12.3	6.84487
	0.634598	0.344348	0.977518				18	86.41	66.8493	77.8801	8.87628	8.70064	12.3699	21.2308	13.4064
	0.490819	0.518878	0.983889				24	94.23	76.3736	87.4167	14.8878	13.1635	20.9141	29.5897	18.7449
	0.480189	0.383288	0.976176				30				18.2731	19.3737	26.9481	38.4449	24.809
	0.657676	0.389277	0.967481				36				23.4923	24.334	31.6885	41.2128	29.1994
	0.445863	0.294577	0.990791				42				26.2558	26.8571	34.0071	42.4288	31.7282
	0.434483	0.489112	0.987077				48				26.9263	27.5224	34.3994	42.7833	31.7878
	0.284548	0.299984	0.971341				54				27.2096	28.1173	34.95	42.7833	32.2051
	0.502588	0.313134	0.981136				60				27.2314	28.3288	35.0154	42.7833	32.2051
	0.41139	0.530306	0.937339				66				27.3474	28.4692	35.0679	42.7833	32.2051
	0.371958	0.130632	0.936674
	0.714275	0.731093	0.989525
	0.266679	0.417891	0.991372
	0.513716	0.437206	0.976354
	0.36312	0.452511	0.990161
	0.440092	0.209728	0.986862
	0.74233	0.405366	0.980062
	0.304096	0.333182	0.944563

## Sheet: Fig 5
	Fig 5B, i	OPG (ng/ml)						Fig 5B, ii	RANKL (ng/ml)
	TCP	Con	13.1107	23.3769	13.1666	23.4717		TCP	Con	0	0	0	0
		VD3+PGE2	0.10303	0	0.124323	0			VD3+PGE2	3.36326	3.839	3.48171	3.93592
	DBP	Con	35.5441	22.6753	35.6052	22.7173		DBP	Con	0	0	0	0
		VD3+PGE2	0.626939	0.656766	0.654131	0.654131			VD3+PGE2	13.5586	8.14727	15.7547	9.05446
	BD	Con	0.872379	1.40273	0.900103	1.43022		BD	Con	0	3.36326	3.26365	3.40835
		VD3+PGE2	0.124569	0.146834	0.124323	0.169356			VD3+PGE2	11.5017	4.05001	13.0404	4.25196

## Sheet: Fig 6
	Fig 6D, i	OC Size (1x10^3 µm^2)
	Hour	0	12	24	36	48	60	72	76	80	84	88	92	96	100	104	108	112	116	120	124	128	132	136	140	144	148	152	156	160	164	168	172	176	180	184	188	192
		0.108726	0.118294	0.111335	0.0782825	0.0904599	0.122353	0.0921284	0.084557	0.118294	0.253983	0.383369	0.58984	0.733212	1.05212	1.63814	1.84257	4.15668	3.33898	5.05905	5.65972	7.28857	7.46637	8.30641	7.99364	5.99797	6.03557	5.97309	6.02378	2.68753	3.55703	3.49107	2.78293	2.40406	5.85098	0.60892	0.60892	0.602378
		0.0452299	0.113075	0.108726	0.129601	0.113075	0.102971	0.0872223	0.0993364	0.101767	0.168742	0.264392	0.558767	1.34867	1.30234	2.43568	1.59726	3.08003	4.13488	8.61337	7.82964	8.59483	5.39481	9.19995	8.20344	10.2915	9.99665	2.91813	2.84781	4.37528	2.03718	2.3212	3.08603	1.52039	0.584934	0.536962	1.06956	0.386503
		0.0452299	0.0530582	0.0774128	0.0739335	0.0426205	0.0961868	0.0926737	0.109512	0.100898	0.393152	0.558222	0.676517	0.676517	2.15112	1.50077	3.91737	1.98921	6.19714	5.72519	7.71742	7.93232	7.66377	6.75281	6.18518	8.5307	9.13671	6.05159	1.7886	4.16105	3.06259	2.94484	2.21817	3.06695	1.13825	0.868951	0.517337	0.303642
		0.0452299	0.100898	0.0530582	0.113075	0.0565374	0.0969136	0.0795902	0.0877069	0.0643657	0.217452	0.205457	0.504253	0.436111	1.49423	1.83276	1.91235	2.75731	4.50775	7.92378	7.22232	7.39264	8.18407	8.39817	8.77942	9.59217	7.18089	6.40647	4.88281	3.01843	1.05539	2.58668	2.55398	1.51821	2.25306	2.76331	0.698868	0.490625
		0.0591468	0.0695844	0.0921995	0.0295734	0.0774128	0.0680818	0.0872223	0.147793	0.189618	0.488831	0.324903	1.27017	0.508069	1.87201	1.27781	2.94866	2.53926	4.75034	4.03173	5.58223	7.62991	6.52719	5.29978	8.15116	8.24508	4.65381	9.94376	3.32535	3.30245	5.11371	2.16802	2.06771	1.55746	1.24564	0.918014	0.812257	0.594201
		0.0504487	0.0173961	0.167873	0.035662	0.0295734	0.104909	0.0894027	0.134952	0.226149	0.265291	0.938184	0.685785	0.613281	0.826976	2.18764	1.66812	2.77476	2.83145	6.82251	7.16385	8.25258	7.38165	9.07166	7.74843	11.6074	8.40269	7.72462	5.19463	3.76418	2.56542	1.88836	2.36917	1.54656	2.03718	0.602378	0.445924	0.246403
		0.0460997	0.0739335	0.157435	0.0774128	0.0739335	0.0484568	0.0741388	0.132045	0.226149	0.587989	0.76592	0.460642	1.05375	0.870587	3.35151	2.72569	2.6799	4.31859	5.57267	6.50248	8.57023	5.5314	7.0337	6.85543	7.13303	11.8369	6.05377	4.59716	4.27934	2.83472	1.74935	1.69484	1.80768	1.02105	1.97667	0.536962	0.314545
		0.0252243	0.0869807	0.105247	0.0591468	0.0252243	0.0484568	0.166267	0.110724	0.278338	0.227019	0.249128	0.471545	1.19603	0.872222	2.16148	2.35609	3.01189	5.72178	8.68435	5.67808	6.28927	5.65096	7.32025	6.68736	6.52292	8.67473	3.3417	5.14284	3.58156	2.50164	2.24216	1.41736	1.14316	1.62669	1.34813	0.552226	0.369059
		0.0869807	0.071324	0.0843712	0.0948089	0.0530582	0.0629938	0.0436111	0.302855	0.230499	0.128731	0.395226	0.525514	0.682514	0.654712	0.956173	2.50164	2.26614	2.04809	5.82203	8.89335	8.70424	8.78273	8.75213	5.758	8.77009	8.32291	4.18939	4.58462	3.53523	2.89414	2.02356	2.93339	1.5024	1.5024	0.888031	0.380507	0.205517
		0.0565374	0.0904599	0.126122	0.0565374	0.0782825	0.0738966	0.122656	0.225082	0.0904599	0.473175	0.283472	0.245313	0.702684	2.57524	2.11514	2.26124	2.16584	3.18034	5.2573	7.71218	7.90872	6.31533	9.04525	6.7179	6.2405	10.2771	4.49467	5.54406	3.06259	2.2596	1.91126	1.31378	2.05953	1.51003	1.2958	0.397952	0.268753
	Fig 6D, ii	Event number / mm2											Fig 6D, iii	Comparative cellular event ratios
	Hour	Fusion			Fission			Apoptosis					Hour	Fusion			Fisssion			Apoptosis
	0	0	0	0	0	0	0	0	0	0			72-96	96.875	100	100	0	0	0	3.125	0	0
	12	0	0	0	0	0	0	0	0	0			96-120	92.2078	93.9759	100	5.19481	4.81928	0	2.5974	1.20482	0
	24	0	0	0	0	0	0	0	0	0			120-144	78.5714	86.2069	82.6087	19.0476	13.7931	14.4928	2.38095	0	2.89855
	36	0	0	0	0	0	0	0	0	0			144-168	15.7895	10.7143	13.3333	68.4211	71.4286	73.3333	15.7895	17.8571	13.3333
	48	0	0	0	0	0	0	0	0	0			168-192	0	0	4	69.5652	67.4419	76	30.4348	32.5581	20
	60	0	0	0	0	0	0	0	0	0
	72	0	0	0	0	0	0	0	0	0
	76	0	4	3	0	0	0	0	0	0
	80	5	3	2	0	0	0	0	0	0
	84	5	5	5	0	0	0	0	0	0
	88	9	8	6	0	0	0	0	0	0
	92	7	9	6	0	0	0	0	0	0
	96	5	11	10	0	0	0	1	0	0
	100	8	7	8	0	0	0	0	0	0
	104	9	10	20	0	0	0	0	1	0
	108	14	10	14	1	0	0	1	0	0
	112	11	13	15	0	1	0	0	0	0
	116	11	20	13	1	0	0	1	0	0
	120	18	18	15	2	3	0	0	0	0
	124	13	15	12	2	1	0	0	0	0
	128	5	12	13	1	1	2	0	0	0
	132	4	7	14	1	1	2	0	0	0
	136	6	8	8	1	2	3	0	0	0
	140	4	4	6	1	2	2	0	0	0
	144	1	4	4	2	1	1	1	0	2
	148	0	1	0	2	2	1	0	2	1
	152	2	1	0	1	2	1	0	0	0
	156	1	0	1	1	2	3	1	0	1
	160	0	1	1	3	3	4	1	0	1
	164	0	0	2	2	5	7	0	0	1
	168	0	0	0	4	6	6	1	3	0
	172	0	0	1	7	11	7	3	1	3
	176	0	0	0	8	5	2	5	4	0
	180	0	0	0	7	4	5	3	5	0
	184	0	0	0	3	7	4	1	1	2
	188	0	0	0	3	2	1	1	2	0
	192	0	0	0	4	0	0	1	1	0
	Fig 6E, i	Event number / mm2											Fig 6E, ii	Comparative cellular event ratios
	Hour	Fusion			Fission			Apoptosis					Hour	Fusion			Fisssion			Apoptosis
	0	0	0	0	0	0	0	0	0	0			72-96	98.7179	100	100	1.28205	0	0	0	0	0
	12	0	0	0	0	0	0	0	0	0			96-120	96.2963	94.9853	95.6679	3.7037	5.01475	4.33213	0	0	0
	24	0	0	0	0	0	0	0	0	0			120-144	93.2039	89.6797	92.8251	5.17799	7.47331	5.8296	1.61812	2.84698	1.34529
	36	0	0	0	0	0	0	0	0	0			144-168	57.3171	73.1183	77.3333	21.9512	9.67742	10.6667	20.7317	17.2043	12
	48	0	0	0	0	0	0	0	0	0			168-192	51.4286	57.5	68.2927	8.57143	7.5	7.31707	40	35	24.3902
	60	0	0	0	0	0	0	0	0	0
	72	0	0	0	0	0	0	0	0	0
	76	10	11	8	0	0	0	0	0	0
	80	9	12	11	0	0	0	0	0	0
	84	12	10	10	0	0	0	0	0	0
	88	14	14	13	0	0	0	0	0	0
	92	15	18	14	1	0	0	0	0	0
	96	17	30	19	0	0	0	0	0	0
	100	28	35	26	1	1	0	0	0	0
	104	27	42	33	1	3	2	0	0	0
	108	43	51	42	0	3	3	0	0	0
	112	49	60	55	0	4	2	0	0	0
	116	54	70	58	5	2	2	0	0	0
	120	59	64	51	3	4	3	0	0	0
	124	69	63	48	5	3	1	0	0	0
	128	67	56	37	3	2	2	0	0	0
	132	49	46	39	1	4	0	0	0	0
	136	45	37	36	2	4	4	0	2	0
	140	32	28	27	3	3	2	2	2	1
	144	26	22	20	2	5	4	3	4	2
	148	16	13	10	3	3	2	5	7	2
	152	9	17	11	2	1	0	3	0	2
	156	10	10	8	3	1	1	3	3	4
	160	5	11	8	2	1	3	4	2	1
	164	3	8	10	5	2	1	1	1	0
	168	4	9	11	3	1	1	1	3	0
	172	3	8	7	2	2	0	3	2	2
	176	4	5	7	1	1	2	0	6	1
	180	5	5	5	0	0	0	3	1	3
	184	4	4	4	0	0	0	3	1	1
	188	2	1	2	0	0	1	4	3	3
	192	0	0	3	0	0	0	1	1	0
	Fig 6F, ii	Resorbed area (%)
	Hour	OC only	OB+OC
	0	0	0	0	0
	6	2.5741	4.06701	7.47453	3.7284
	12	6.98846	5.93104	10.8938	5.81514
	18	12.9168	7.17118	13.2979	7.00368
	24	19.46	8.5916	14.7075	8.13153
	30	25.5697	9.62049	16.2338	9.68326
	36	29.9854	10.3351	19.1115	11.1313
	42	32.2554	12.0166	21.1538	12.1374
	48	32.6838	13.3748	22.7879	13.4468
	54	33.0531	13.9578	23.9829	14.7241
	60	33.1128	15.5183	25.169	15.3304
	66	33.1746	16.7335	26.37	15.9985
	72		17.3342	28.34	16.7176
	78		18.5408	29.8477	17.6511
	84		18.9169	31.3896	18.0374
	90		19.4845	32.562	18.6726
	96		20.2981	33.2221	19.1341
	102		21.0585	34.1992	20.4407
	108		22.8849	35.334	21.0585
	114		24.097	36.2135	22.1661
	120		25.167	36.9872	22.7858
	126		25.8134	37.4189	24.5412

## Sheet: Fig 7
	Fig 7E, I				Fig 7E, ii				Fig 7G, ii	OC number / mm2
	Life Span (Hr)				Apoptotic cell / mm2				BD		DBP
	Control	OS680			Control	OS680			Control	OS680	Control	OS680
	176	12			2	6			18.4672	10.0031	13.8504	6.92521
	192	16			2	11			16.9283	10.7725	13.8504	5.38627
	92	50			3	3			13.8504	7.69468	14.6199	6.92521
	96	8			3	5			14.6199	7.69468	18.4672	10.7725
	190	40			2	4			16.1588	11.542	16.1588	5.38627
	180	10			1	11
	88	72			2	4
	93	40			3	7
	90	34
	110	64
	124	44
	140	48
	Fig 7F	OC size (1x10^3 µm2)
	Hour	Control					OS680
	0	0.143432	0.126472	0.163784	0.224113	0.238892	0.109028	0.213891	0.047321	0.186634	0.0969136
	20	0.159181	0.151427	0.158938	0.168872	0.491594	0.076873	0.0905015	0.0981677	0.103278	0.092844
	40	0.141978	0.117508	0.149489	0.141736	0.128411	0.171113	0.147263	0.168463	0.139692	0.139692
	60	0.157484	0.526483	0.218056	0.289045	0.175656	0.100321	0.0700353	0.100321	0.0787423	0.160513
	80	0.680575	0.863015	0.539082	0.944423	0.480933	0.195766	0.238892	0.327568	0.37239	0.163784
	100	1.56322	0.682514	1.32675	2.00999	1.35873	0.26409	0.19625	0.14004	0.185347	0.0969136
	120	1.21578	1.27181	1.6766	1.82896	2.05287	0.873737	0.746538	0.473968	0.269541	0.642052
	140	1.55304	2.32728	2.8088	1.62936	3.68434	0.671202	0.671202	0.545139	0.606467	1.10731
	160	5.92771	5.45527	5.50974	4.44106	5.07536	0.98125	1.77852	1.28448	1.26063	1.50595
	180	7.44202	7.99418	7.52256	7.54512	8.06945	2.44221	1.5168	3.31539	2.84919	1.22346
	200	7.53237	8.42135	8.54642	8.16671	7.52906	1.59964	1.73101	2.98385	1.49062	2.54165
	220	7.11354	9.49139	7.89601	7.16698	9.21186	1.67262	1.23739	1.87862	1.49053	1.74861
	240	6.9319	7.34615	9.55687	6.24497	9.45226	1.81457	1.45678	1.61708	1.86451	1.53919

## Sheet: Fig 8
	Fig 8B,ii	FL Intensity (a.u.)								Fig 8D,ii	hOC size (1x10^3 µm2)
		TCP								TCP	HP	RdBP
	Day	3	6	9	12	15	18			48.2561	28.0759	1.95572
		2.81853	6.83755	16.1405	15.6352	26.025	38.3212			24.0229	28.0323	2.13197
		2.75378	7.13633	15.2112	13.8431	18.336	30.4288			38.7023	24.9998	3.52491
		2.85302	7.18449	15.5129	13.2512	17.9205	42.3543			25.2943	30.1595	3.26966
		2.73866	8.51278	12.8384	15.2192	25.5911	26.4862			38.046	43.8098	2.34346
		2.86248	9.36377	11.9513	14.2426	25.5229	35.2481			40.6094	15.9752	4.08039
		2.80907	11.0957	12.4506	14.0858	24.1231	39.8963			18.3551	19.9845	4.40007
		DBP								35.553	56.9406	1.54124
	Day	3	6	9	12	15	18			20.6742	61.1738	1.946
		20.4868	54.8889	96.5092	69.6795	90.8982	173.952			10.6574	26.9507	2.57319
		22.5214	77.6616	103.983	73.9144	105.719	220.353			12.3068	39.3673	5.2898
		38.8512	53.3878	115.794	115.291	125.284	156.378			55.1649	57.839	4.08647
		32.1952	55.8826	116.105	116.521	117.587	138.222			25.191	40.0806	3.50668
		45.2393	68.5169	94.9354	84.4164	171.901	180.214			12.6241	46.0727	6.32297
		34.2548	70.7911	81.5818	92.8922	167.875	165.596			18.1472	49.5442	6.13821
										55.7921	26.4555	8.7819
										16.3605	11.9834	7.01336
										37.984	10.646	6.95502
										10.503	20.7754	4.56659
										13.2853	28.4015	5.00052
	Fig 8E, ii	Resorbed area (%)											Fig 8F, ii
	Hour	Control			OS680			Zol					hOC number per mm2
	0	0	0	0	0	0	0	0	0	0			Control	OS680	Zol
	6	1.21403	2.75604	1.41451	0.396597	0.575903	0.515556	0.154792	0.150069	0.131597			30	15	11
	12	3.35979	5.30514	2.73931	0.716042	0.783403	0.814167	0.353403	0.369028	0.197778			35	14	5
	18	5.20021	7.18396	4.23521	1.18187	1.14236	1.11014	0.478681	0.454236	0.354028			31	16	10
	24	7.19347	8.93569	5.74576	1.4309	1.49167	1.31167	0.500347	0.490139	0.497917			30	19	8
	30	10.0645	10.8476	7.8509	1.83292	1.81674	1.58194	0.537361	0.532083	0.58625			36	13	8
	36	11.8836	12.3882	9.35403	2.36215	2.11292	1.99333	0.572083	0.532083	0.671736
	42	14.3974	13.4763	10.7281	2.68549	2.53792	2.52132	0.612153	0.569583	0.794792
	48	17.0422	15.1331	12.2476	2.97951	2.94972	2.91778	0.672083	0.703819	0.917847
	54	18.6772	16.216	13.9916	3.47569	3.55181	3.46062	0.776597	0.796806	1.04299
	60	20.9882	17.8009	15.6092	3.80444	4.03583	3.72896	0.855764	0.834722	1.13076
	66	23.1645	19.0826	16.8887	4.05229	4.25583	3.9516	0.909444	0.87375	1.13076
	72	26.1524	20.9419	18.644	4.28201	4.55014	4.1166	0.997292	0.922847	1.24382

## Sheet: Fig S2
	Fig S2	OC number / mm2
	TCP	Col-TCP	HP	MD	BD	DBP	RdBP
	10.6758	8.21213	9.85455	22.1727	17.2455	27.1	29.5637
	7.39091	11.497	6.5697	26.2788	27.1	34.4909	26.2788
	8.21213	13.1394	10.6758	31.2061	28.7424	31.2061	24.6364
	12.3182	11.497	8.21213	25.4576	27.9212	26.2788	28.7424
	7.39091	8.21213	9.03334	23.8152	30.3849	30.3849	31.2061

## Sheet: Fig S4
	Fig S4, iii	OC Size (x10^3 µm2)
	TCP	BP	RdBP
	77.0005	239.94	4.05814
	40.6412	23.7762	2.9739
	48.7412	20.3202	4.52224
	304.5	207.37	7.65033
	114.766	22.4557	5.04915
	37.9401	55.0011	8.47179
	269.308	13.02	16.3853
	163.785	107.817	6.94807
	48.0298	78.4557	5.88919
	Fig S4, v	Resorbed Mineral Area (%)
	Hour
	0	0	0	0	0	0
	6	0.508932	4.47691	2.46769	3.41419	0.438725
	12	1.35023	6.69202	2.84412	5.32689	1.37467
	18	2.96012	8.2466	3.20381	7.25091	2.6616
	24	5.51516	9.50761	3.99431	8.16765	4.86984
	30	6.7823	10.1748	4.68861	9.10703	5.73267
	36	7.1666	11.0355	6.33653	9.71064	8.58438
	42	7.93519	13.9778	7.27759	10.6689	10.2662
	48	9.2231	14.8519	8.76657	11.3366	12.7815
	54	10.698	16.2864	9.8122	12.3854	14.4779
	60	11.0719	17.454	10.4898	12.9815	15.3554
	66	11.5496	19.3555	12.0875	13.6304	17.8415
